# Supplementary material for: Why small towns are shrinking: The spatial heterogeneity of small towns shrinkage and the impact of it from the perspective of rural-urban interaction in China
Source: PLoS One. 2023 Nov 2;18(11):e0293889. doi: 10.1371/journal.pone.0293889 (PMC10621925; doi:10.1371/journal.pone.0293889)
Supplement: S1 File — (XLSX) [file pone.0293889.s001.xlsx]

## Sheet: data
Village	X1: Average annual growth rate of resident population	X2: Average annual growth rate of resident population in built-up areas	X3: Number of industrial enterprises above designated size	X4: The number of general stores or supermarkets with a business area of more than 50 square meters	X5: Average annual growth rate of industrial enterprises
Xiawo	-0.130986	-0.0674854	0.172604	0.0954451	-0.215218
Mazhai	0.0026441	0.0301839	-0.0999297	-0.0513167	-0.0360901
Nancao	0.0307935	0	0	0	0
Putian	-0.17868	0	0	-0.057191	0
Huayuankou	0.0523338	0.333326	-0.244071	-0.0513167	-0.246817
ɡuxinɡ	0.140534	0.0174643	0.224745	-0.0683753	-0.11102
Hansi	0.0179816	0.0760021	0	0	-0.0562779
ɡuandu	0.0278204	0.077936	0	0.200961	0.343888
Lanɡchenɡɡanɡ	0.00213978	0.0517025	0	0.224745	0
Wantan	0.0521078	1.48316	0	0.183216	-0.237397
Baisha	0.233029	0.105514	0.240347	0.162692	-0.318522
Zhenɡan	0.0977603	0.0145185	0.195229	0.0198039	0.119989
Huanɡdian	0.025338	0.00314399	0	0.25	-0.167224
Damenɡ	0.043861	0.0302374	0	0	0.0263881
Liuji	0.0281408	0.409481	-0.292893	0.283378	-0.186739
Yanminɡhu	0.0452834	2.01986	0	0.17803	0.019259
Yaojia	0.0363174	-0.040234	0.25	0	0.188365
Diaojia	0.0939101	-0.389607	0	0	-0.0402644
Mihe	0.000402962	-0.0210765	-0.34062	1.19848	-0.259125
Xinzhonɡ	0.0254872	0.227881	-0.183503	0	-0.31409
Xiaoɡuan	0.00745351	0	-0.0741799	3.16333	0.0585797
Zhulin	0.0349438	-0.0179459	0.0327956	0.47196	-0.0851791
Dayuɡou	-0.0193071	-0.00862466	-0.16113	0	-0.358758
Heluo	0.0515017	0.0203267	0.118034	0.788854	-0.0609642
Zhanjie	0.0124473	0.0110667	-0.0224748	1.17945	0.166454
Kanɡdian	0.0202636	-0.0118296	-0.129612	0.0919284	0.0141622
Beishankou	-0.0115203	0.0073301	-0.0690507	0	-0.0683147
Xicun	0.0233799	0	0.0606602	0.0645813	0.15638
Zhitan	0.0100829	-0.296624	0.14208	0	-0.0356236
Huiɡuo	0.0135722	-0.0513756	-0.0566917	0.0327956	-0.198875
Luzhuanɡ	0.0110826	0.00319664	0.0606602	0	-0.288977
Jiajinkou	0.0145006	-0.0256153	-0.261451	1	-0.220301
Shecun	0.0340192	0.00232292	-0.354503	0.154701	-0.439567
Qiaolou	0.00107037	0.0265847	-0.188893	1.18466	-0.233576
Yulonɡ	0.109044	0.112941	-0.0729752	0.0974065	-0.142807
ɡuanɡwu	0.0464608	0.0411175	-0.213204	0.0255796	-0.14778
Wanɡcun	0.0119341	-0.144326	-0.442914	0.0215078	-0.169062
Sishui	0.0281168	-0.399943	-0.438049	0.037749	-0.349349
ɡaoshan	0.0205202	0.0727177	-0.404317	0.167748	-0.0374307
Liuhe	-0.0406004	0.0422099	-0.452277	0.154701	-0.204617
Cuimiao	-0.0223951	-0.171035	-0.485504	-0.0229916	-0.212995
Jiayu	0	0	-0.321767	0.49284	0.016487
Chenɡɡuan	0.0401009	0	-0.158375	0.0500305	-0.0436651
ɡaocun	0.0155069	0	-0.457674	0.105542	-0.268306
Jinzhaihuizu	-0.121178	0	-0.057191	0	-0.142798
Micun	0.0273839	-0.26133	-0.489246	0.16316	0.0219541
Niudian	0.0163592	0.00488638	-0.0645857	-0.0454786	0.00869827
Pinɡmo	0.00169009	0.0822728	-0.292893	0.154701	-0.00824968
Chaohua	0.0285688	0.00494808	-0.138966	2.16228	-0.0185874
ɡoutanɡ	0.00232015	0.0182113	-0.345346	0.129541	0.060822
Dakui	0.0021377	-0.0176961	-0.167007	0.0461069	0.10811
Liuzhai	-0.00498914	0.000666223	-0.254644	0.247219	0.0789439
Baizhai	-0.00803324	-0.0013245	0	2	0.0556402
Yuecun	0.0159531	0.00847145	-0.209431	-0.0402851	0.0449054
Laiji	0.0508489	0.0305809	-0.12481	-0.166491	0.0358949
Qulianɡ	0.0692817	0.177772	-0.190573	0.168791	0.203141
Yuanzhuanɡ	0.018383	0	-0.261451	0.111438	-0.151114
Xincun	0.082206	0.0138939	-0.204178	-0.0246952	0.0166851
Xindian	0.0585704	0.0153655	-0.198216	-0.0346927	0.00640617
ɡuanyinsi	-0.0588233	-0.0888819	-0.225403	0.00863325	-0.117764
Lihe	0.0616973	0.0664495	-0.0645857	-0.0224748	-0.0470345
Hezhuanɡ	0.0331976	0.00606327	-0.126411	-0.057191	-0.0254396
Xuedian	0.0295366	-0.0168156	-0.0317542	-0.0118347	0.192036
Mengzhuang	0.0501638	-0.0830435	-0.354503	0.0606602	0.019259
Guodian	0.00258284	0.0754751	0.0981267	0.33817	0.0750805
Longhu	0	0	-0.191392	0.0206207	0.0244478
Chengguan	-0.0306661	0	-0.333333	-0.0625631	-0.221646
Dajindian	-0.0256719	-0.0335988	-0.183503	-0.00643093	-0.326332
Yingyang	0.0204455	0.0131777	-0.209431	0.360828	0.144449
Ludian	0.414709	0.217429	-0.0186932	0.206045	-0.171256
Gaocheng	0.0102279	0.406665	0.30384	0.169795	-0.150805
Yangchengqu	0.0176164	0.00888936	0	0	0
Daye	0.119887	0.184813	-0.256232	0.0130725	-0.282491
Xuanhua	-0.0155702	0.0350747	0.133893	-0.42265	0.0419536
Xuzhuang	-0.0081693	0.0386507	-0.16795	0	-0.0313749
Donghua	-0.016027	0.00404045	-0.209431	0.632993	-0.159298
Tangzhuang	-0.00691184	0	-0.0513167	0.1094	-0.0790719
Baiping	0.0629183	0	0	0	-0.197859
Junzhao	-0.00761996	0	-0.528595	-0.0465374	-0.0755701
Shidao	0.0179659	0	-0.698489	5.55744	-0.151825
Xinɡhuayinɡ	0	0	0.0583005	0.0532687	0.10409
Beijiao	0.101444	0	-0.133975	0.141003	0.0657812
Liuyuankou	0.0187095	0	0	0.595448	-0.4176
Xijiao	0.30826	0.362495	-0.358311	-0.120951	0.00911463
Shuidao	0.0268773	0	-0.183503	0	-0.0639525
Dongjiao	0	0	0.107823	0.559915	-0.0524258
Tubaigang	0	0	0.154701	1.0226	-0.0118958
Nanjiao	-0.00220149	0	0.914854	1.99258	-0.114461
Wangtun	-0.000760553	1.70047	-0.0663004	0.0992422	0.110418
Chenliu	0.00244309	0.00216685	0	0.221694	-0.0531003
Choulou	-0.0214481	0.00335751	-0.367544	0.0082989	0.00409864
Baliwan	0.00516322	0.0083417	-0.225403	6.71362	-0.25832
Quxing	-0.014714	0.0424618	-0.292893	-0.0143892	-0.0110186
Zhuxian	0.00659266	-0.0754619	0	0.280191	0.0109943
Banpodian	0.00309213	0	-0.5	-0.0317542	-0.161399
Luowang	0	0	-0.345346	0.825742	-0.396758
Liudian	0.0128941	0	0	0.0954451	0
Yuanfang	0.0150214	0	0	0.300887	-0.188586
Duliang	0.00314657	0	0.118034	0.0436038	0.0957444
Xinglong	-0.00174328	0	-0.387628	0.511858	-0.0687299
Xijiangzhai	0.0107843	0	0	0.279204	-0.0137846
Wanlong	0.00552578	0	0	0.112389	-0.069925
Fancun	0.00275886	0	0	-0.037547	-0.178111
Wulihe	0.040242	0.00309504	-0.0339082	-0.112588	-0.00908016
Fuji	0.0730019	0.340559	0	1.56905	-0.00749232
Yu	0.0428235	0.0166187	-0.292893	0	0.039275
Gaoyang	0.0375694	-0.0152006	-0.225403	0.0971343	-0.0123533
Gegang	0.0120928	0.0155821	0.105542	0.698739	-0.0491539
Yanggu	0.0851761	-0.0272746	0	0.281447	0.0323912
Xingkou	0.0902235	0.0138977	0	1.2576	-0.00294128
Peicundian	0.036099	0	0	0.154701	0
Zongdian	-0.0284708	0	-0.239114	-0.00896879	-0.0308884
Banmu	-0.0199388	0.0146191	-0.591752	0.204159	-0.0250636
Zhulin	0.0519524	0	-0.183503	2.7081	0.00371768
ɡuanzhuanɡ	0.0428691	0	0.0954451	0	0.0103851
Hugang	0.0753509	0	-0.396977	-0.0700189	0
Sumu	0.00074544	0	-0.225403	0.849609	-0.00647358
Shawo	0.0325439	-0.0173249	-0.42265	0.777047	0.00852519
Pingcheng	0.0727416	-0.149987	0	0.622755	-0.00375256
Nigou	0.0988228	0	0.264911	1.48525	-0.0884194
Shiyuan	0.0937298	0	-0.183503	1.52982	-0.01194
Xizhai	0.0268741	0.00939732	0	0.889822	0
Chengjiao	0.0462821	0	0.118034	0.420513	0.0853544
Shugang	0.0650322	0.068492	-0.154846	0.224745	-0.143085
Yuhuangmiao	0.048734	0.0529394	-0.095466	0.0320937	-0.139803
Sisuolou	0.0663293	0.00724542	-0.105573	0.179086	-0.143293
Zhusha	0.0455005	0.000694893	0	0.207043	-0.067546
Changzhi	0.0650871	0.000891663	-0.0871291	0.467599	-0.22685
Fengzhuang	0.0543128	0.0106763	-0.345346	0.0488088	-0.118868
Sunying	0	0	-0.244071	0	-0.224672
Dagangli	0.04338	0	0	0.00904996	-0.249224
Dige	0.0577386	0	0	0.457738	-0.186739
Liancheng	0.0149099	0	-0.209431	0.357242	-0.11013
Lizhuang	0.00708709	0	0	0.00655745	-0.125783
Weichuan	-0.0142658	0.0281226	-0.0229916	0.795055	-0.00838947
Zhuqu	-0.196201	0.000260387	-0.118083	0.358334	0.035275
Caizhuang	-0.0310221	0.000127768	-0.0339082	0.236159	-0.0648541
Yongxing	0.0298784	-0.0691934	0	1.30489	0.0186302
Zhangshi	-0.0488863	-0.000274359	-0.209431	-0.0667435	-0.0121202
Shibali	-0.00295564	0.0175814	0.118034	1.44949	0.0175882
Shuipo	-0.0575861	0.00269656	0	-0.0127394	-0.103815
Daying	0.0149333	0.0409249	-0.030464	2.10913	-0.0102783
Zhuangtou	-0.00258511	0.0682516	0	0.778002	0.113023
Xingzhuang	0.0037241	0	0	0	-0.252986
Dama	-0.0284878	0	-0.170844	0.262228	-0.170934
Gangli	0.0440991	0	-0.192427	0.422226	-0.0815259
Menlouren	-0.00176736	0	0.0444659	0.897367	-0.0654195
Daqiao	0.0227576	0	-0.0173926	0.217161	0.00869827
Mancao	-0.0180627	0	-0.183503	2.02372	-0.0105868
Xianchen	-0.0202357	0	-0.292893	-0.0240999	-0.0224031
Guyang	-0.120316	0.057868	0.069045	0.183216	0.0468459
Nanzhang	-0.0659163	0.546855	-0.0871291	0.118034	0.0538597
Kaocheng	-0.172602	0.111911	0.118034	0.0609968	0
Hongmiao	-0.0809535	0.0305583	0.0871146	0.0112998	-0.00715455
Dongbaitou	-0.104107	0	0	0.554563	0.0253906
Xiaosong	-0.00634427	0	-0.118083	0.238278	0.0203586
Mengzhai	-0.0579644	0	-0.0339082	0.0206207	0.0381274
Xuhe	-0.0939214	0	-0.0645857	0.11035	0.00414966
Putaojia	-0.11452	0	-0.225403	0.182197	-0.0506034
Yanlou	-0.0892948	0	0.118034	0.145644	-0.0601223
Yifeng	-0.110226	0	-0.183503	0.0622516	0.0224326
Chanhehuizu	0.0143493	-0.0680878	-0.154846	0.322876	0.0508809
Anle	0.00143077	0.0139202	-0.292893	-0.095466	-0.0182895
Baimasi	0.0399893	-0.000603136	0.118034	0.511858	-0.106525
Lilou	0.014224	-0.00702167	0.040833	0.178159	0.0862173
Fengli	0.0230151	-0.0235349	0	0	0.0529264
Zhuge	-0.00580553	0.00643486	-0.251669	0.643168	0.0470468
Licun	0.0369259	0.0397729	-0.0690507	0.069045	0.046372
Pangcun	-0.00032435	0.00340679	0	0	0.0541326
Koudian	0.0367557	0.0938807	-0.0229916	0	0.0526448
Dianzhuang	0.0480015	0.00233373	-0.254644	0.104315	-0.00537697
Huimeng	-0.00537268	0.00723307	0	1.09762	0.00819892
Pingle	0.00685233	0.01703	-0.120117	2.20156	0.0142973
Songzhuang	-0.0119635	0.266485	-0.057191	3.79583	0.0408557
Baihe	0.00129015	0.00577228	0.0183502	-0.0911067	0.0886715
Zhaoyang	0.0353822	0.0665383	0.0134234	1.37171	0.135377
Xiaolangdi	-0.00821546	-0.000264239	0	-0.0363759	-0.298817
Matun	0.150074	0.0959407	0	0.118034	0.0979206
Hengshui	0.0206015	0.00736481	0	0	-0.0942763
Changdai	0.00404298	0.00180293	0	0.0954451	0.109273
Shisi	0.00741523	0.263654	-0.225403	0.0061539	-0.0576053
Wutou	0.004535	0.0344383	0.154701	0.476309	-0.26341
Cijian	0.119493	0.198898	0.0124228	0.394433	0.127457
Tiemen	0.114557	0.100349	-0.0307766	0.293798	0.101775
Nanlicun	-0.016182	0.0315521	0	1.05287	-0.0579938
Beiye	-0.0351005	0.0713628	0	0	-0.0922987
Cangtou	0.0173112	0.0351522	0	1.91548	-0.0596851
Zhengcun	0.027518	0.133967	-0.183503	0.128152	0.11711
Shijing	-0.0530264	0.0638558	-0.292893	0.527525	-0.234633
Qingyaoshan	-0.0132062	0.0222731	-0.183503	0.949359	0
Chitudian	0.0208561	0.00997584	0.069045	0.870829	0
Heyu	-0.00176307	0.09323	-0.105573	0.414214	-0.133531
Tantou	0.00516882	0.017091	-0.133975	0	-0.0891874
Sanchuan	-0.00890782	0.0133471	0	0.632993	-0.134558
Lengshui	0.0043488	0.159297	-0.183503	0	-0.0109342
Taowan	0.00319789	0.0514892	-0.133975	0.0954451	-1
Shimiao	0.00731935	0.0467595	-0.133975	1.54951	0.00540604
Miaozi	-0.0142942	0.0386497	-0.057191	0.0954451	-0.00828958
Shizimiao	0.00357075	0.0471335	-0.183503	0.48324	-0.0789076
Baitu	0.00245953	0.0437976	-0.105573	0.870829	0
Jiaohe	-0.0145888	0.0769997	-0.42265	-0.0550888	0.00990486
Luanchuan	0.0158167	0	-0.105573	0.165751	0.00682721
Qiupa	-0.000431088	0	0	2	0
Tianhu	-0.0987895	0	0.0801234	0.393261	0.0278628
Jiuxian	-0.095773	-0.190009	-0.292893	0.290994	-0.136782
Checun	-0.0183127	0.0114093	0	0.346291	-0.0576319
Yanzhuang	0.0170703	0.0415631	0	1.58199	0.270156
Deting	-0.0511547	0.106004	0	1.10442	-0.0372462
Dazhuang	-0.0915637	0.0169935	0	0.581139	0
Baihe	-0.0542812	0.0323151	0	2.57071	-0.205403
Zhifang	-0.0652054	0.0850062	0	0.0229915	0.0365543
Fanpo	-0.0856949	0.0457967	0	0.414214	0.0365543
Jiugao	0	0	0	0	0
Daping	-0.0360979	0	0	0.128152	0.233033
Luhun	-0.0110338	0	0	0.0190493	0
Hecun	-0.0317369	0	0.154701	0	0.485994
Huangzhuang	-0.131229	0	0	0.154701	-0.070376
Muzhijie	-0.0207664	0	0	0.549193	0.0539364
Shangdian	0.0282506	0.00705848	0	1.77746	-0.0985091
Fudian	0.0487398	0.0013305	-0.154846	0.0801234	-0.0313749
Xiaodian	0.0673019	-0.0351903	0.069045	0.0339079	-0.0649389
Santun	0.0373678	0	-0.183503	3.72582	-0.105151
Liudian	0.0483356	0.00365527	0.414214	0.0823255	-0.120391
Neibu	0.0197915	0.00280757	0.040833	0.711307	0
Taoying	0.0300306	-0.112534	0	0.21106	0.465243
Baishu	0.0344231	0	0.414214	0.147079	-0.0625289
Shibapan	-0.0431981	0	-0.42265	0.554563	-0.205403
Jincun	0.0172264	0	0	0.341641	-0.042688
Wangping	0.0356443	0	0	0	-0.0257097
Caidian	0.0124552	0	0	0.241923	-0.0313749
Liuquan	0.0075834	0.0030072	0	0.709701	0.0572147
Hancheng	0.0462235	0.00140714	0.154701	0.0516942	0.0702772
Baiyang	0.0432995	0.0134019	-0.0741799	-0.202276	-0.0592364
Xianglushan	0.0182257	0.0268326	0.0215078	0.221158	-0.02087
Jinping	-0.00345055	0.0020651	0.0540926	0.0760552	-0.0840254
San	0.0643633	0.0631587	-0.154846	0.224745	-0.0367869
Zhangwu	0.0190641	0.0931358	0.154701	-0.00687293	0.00502563
Lianzhuang	-0.0337396	0.0460369	0.414214	0.161895	-0.0231985
Zhaobao	0.0293573	0.00556572	-0.5	0.253566	-0.082245
Fancun	0.0125619	-0.088149	0	-0.228155	0.0263881
Gaocun	0.0183374	0	0	1.57391	0.0263881
Yan	-0.00919564	0	0	0.147079	0
Huaguoshan	0.0176589	0	0	0	-0.2694
Shangguan	0.0023027	0	0	0	-0.0942763
Dongwangzhuang	-0.0508231	0	0	0.0852547	0.179002
Wanɡfanhuizu	0.0512963	0.0115373	0	0.0645813	-0.122693
Shangge	-0.0250812	-0.0373249	-0.292893	0.0801234	-0.163866
Xiayu	-0.0986746	0.0541335	0	0.051315	-0.114004
Hedi	-0.00442444	0.0164722	0	-0.00836835	-0.00813224
Xinghua	-0.0214642	0.00629965	0	1.64575	-0.0942763
Dongsong	-0.0610067	0.00404863	0	1.06474	0
Madian	-0.0432114	0.0499554	0	0	-0.149678
Guxian	-0.0856168	0.0141262	0	0.118034	-0.145249
Zhaocun	-0.0168725	0.00714692	0	0.941451	-0.0113695
Zhangshui	-0.0558208	0	0	0.0419761	0.176773
Jingyang	0.0400314	0	0	0.457738	-0.0562779
Chengjiao	-0.334983	0	0.0954451	3.49444	0.1865
Xiaojie	0.164049	0	0	0.0246951	0
Luoling	0.0505477	0	0	0.0081634	0.0419536
Dizhang	-0.0395285	0	0	0.0776318	0.0350521
Chengwu	0.0175572	0	0	0	0
Jiankou	-0.0563771	0	0	-0.133975	0.19598
Minggao	0.0280607	0.0105424	0.037749	0.290994	-0.0295157
Shuizhai	0.0493435	0.00140281	0	0.130388	0.00262474
Pengpo	0.0224761	0.0585998	-0.0465374	0.364225	-0.0477334
Baisha	0.0126596	0.00530514	-0.251669	0.385641	-0.0293818
Jiangzuo	-0.00211748	0.0112183	-0.292893	0.0871146	-0.076833
Gaoshan	0.0256702	0.00102439	0	0.0298573	-0.259188
Lvdian	-0.0196106	-0.0241178	-0.105573	0.0224747	-0.0989697
Banpo	0.0260389	0.049095	0	0.732051	-0.0649389
Jiuhou	0.0096403	0.000929801	0	-0.0559108	0.0160163
Baiyuan	-0.0823962	0	0.0954451	0.101257	-0.164997
Yaling	-0.0387265	0	-0.367544	0.802776	-0.042688
Gezhai	0.115174	0	0	0	-0.114004
Pingdeng	0.148786	0	-0.42265	0.549193	-0.1538
Zhai	0.00234096	0.000353163	-0.277685	0.354006	0.0263881
Yuetan	-0.0121817	0.000431406	-0.219811	0.3484	-0.0299095
Guxian	-0.00820496	-0.0572641	0.0749677	-0.0645857	-0.066473
Houshi	0.0113536	0.000905723	-0.133975	-0.0266715	-0.0387969
Fudian	-0.0072152	0.0142557	-0.367544	1.21736	-0.255133
Gaolong	0	0	-0.127128	0	-0.24544
Shanhua	-0.0303217	-0.00026541	-0.0690507	0.266748	-0.164876
Mangling	-0.023232	0.045452	-0.354503	1.23607	-0.185788
Dakou	-0.000730659	0.00183374	-0.292893	2.04138	-0.372756
Jiaodian	-0.144957	0.00498981	0	-0.154846	-0.102087
Cao	0.0713186	0	-0.367544	-0.20677	-0.315353
Zhouzhuang	0.0466892	0.116702	-0.105573	0	-0.0973889
Naodian	0.0619193	0.110868	0	0	-0.0676891
Shiqiao	-0.0165811	0.0437642	0.0801234	-0.0245738	-0.231144
Shanɡjiuwu	0.161492	0.0368252	-0.133975	-0.00706723	-0.0637107
Yanɡzhuanɡ	-0.0364311	-0.186963	0.179536	0.0069205	-0.0496772
Zhaozhuanɡ	0.0164237	0.396424	0.414214	0	-0.0673867
Xiaoqi	-0.0241645	0	0	0.086278	-0.151825
Qianyinɡ	-0.0309702	0	-0.16334	-0.0162612	-0.0408749
Lizhuanɡ	0.300508	0	0.069045	0	0.0347664
Rendian	0.00232028	0.0267361	0.224745	0	-0.301556
Baoan	0.0329226	-0.0327722	0.414214	0.0303099	-0.365995
Xiantai	-0.000405726	0.0509203	0.732051	0.306094	-0.22134
Yeyi	0.00015415	0.360446	-0.133975	-0.00391391	-0.350187
Liancun	0.00954396	-0.0703412	0.414214	0.363989	-0.203768
Chanɡcun	0.0858579	0.0198219	-0.292893	0.103355	-0.334125
Xindian	-0.00317174	0.0910363	0	-0.0109293	-0.40591
Honɡzhuanɡyanɡ	-0.00311125	-0.105104	0	0.0723805	-0.235431
ɡonɡdian	0.110093	0.938611	0.147079	-0.0887098	-0.117094
Xiali	-0.000651192	-0.0589281	0	0.0549423	-0.292323
Mazhuanɡhuizu	0.0102714	0.0500754	-0.133975	-0.34062	-0.0141959
Tianzhuanɡ	0.00289631	0	0.0954451	0.230563	-0.201313
Lonɡquan	0.0500006	0	0.414214	0.231107	-0.30623
Shuizhai	-0.00744634	0.0309751	0	0.20185	-0.0961633
Denɡli	-0.0102407	0.359768	0	0.207322	-0.344011
Xiatanɡ	-0.00887937	0.00525687	0	-0.0162612	-0.0942763
Zhanɡɡuanyinɡ	0.00115075	0.0327587	0	0.716233	-0.135799
Zhanɡlianɡ	0.0301993	0.00135593	-0.133975	0.00722031	-0.396515
Yaoshan	0.0174016	0.048874	0	0.0188104	-0.298817
Wawu	-0.0143371	0.0430691	0	0.0583005	-0.170665
Zhaocun	0.0339429	0.0121316	0	0.0461069	-0.300653
Sikeshu	0.0254398	0	0	0.256562	-0.377153
Tuanchenɡ	-0.0101403	0	0	0.0814303	-0.234633
Xionɡbei	0.00197153	0	0	0.236694	-0.395749
Ranɡhe	-0.0595559	0	-0.133975	1.20389	-0.278481
ɡuanyinsi	-0.080819	0	0	0.389617	-0.124352
Zhaopinɡtaikuqu	0.00172268	0	-0.292893	0.398051	-0.290047
Beizi	-0.00352293	0	0	0.0540926	-0.216148
Canɡtou	-0.00608998	0	0.414214	0.224745	-0.234633
Dongzhou	-0.0103426	0	0	0.0115611	-0.353567
Zhangdian	0.0164609	0	0.414214	-0.0465374	-0.121975
Xinji	-0.000788785	0	0	0.0350983	-0.134558
Gunziying	0.00474243	0	0	-0.0129038	-0.173631
Malou	0.0101736	0	0	0.02262	-0.128655
Zhongtou	-0.0259346	0.00827962	0	0.0910895	-0.373317
Anliang	0.0204802	0.015175	-0.057191	0.00848672	-0.00813224
Wangjie	-0.000885783	0.00504422	0	1.20454	-0.452203
Xuedian	0.0295941	-0.00417472	-0.292893	0.171808	-0.312678
Zhangqiao	0.00464694	0.0131331	0.0801234	0.144344	-0.325568
Ciba	-0.00547987	-0.000476724	0.0801234	-0.0492918	-0.44066
Huangdao	-0.016259	-0.115066	-0.183503	0	-0.304864
Likou	-0.00553968	0.00501314	-0.183503	-0.0223076	-0.0853053
Wangji	-0.00827492	-0.0580268	-0.133975	0.0139867	-0.368011
Yaozhuanɡhuizu	0.00784424	0	0	-0.140273	-0.408768
Baimiao	0.00105593	0	-0.266201	0.38675	-0.321656
ɡuanɡkuotiandi	-0.012526	0	-0.0706796	0.0741723	-0.222998
Zhayuan	0.010846	0	0	0.172604	-0.362243
Shanɡdian	-0.0093501	0.0055182	0	0.168366	-0.171347
Batai	0.0324705	0.00562308	0	0.130388	0
Yinji	-0.00766994	-0.0690458	0	0	-0.121009
Zaolin	0.00233562	2.61099	0.414214	0.0741723	-0.335363
Miaojie	-0.000555829	0	-0.292893	0.123903	-0.255596
Wuɡonɡ	0.00244777	0	-0.0465374	0.13855	0.0161981
Yanɡzhuanɡ	0.00974087	0	0.0954451	0.0137938	-0.255474
Jiliao	-0.0769234	0.0176218	-0.133975	0.0667385	-0.437654
Wenquan	-0.00864849	0.018826	0.0954451	0.33176	0
Linru	-0.0179938	0.000597975	-0.0339082	-0.0436349	-0.239353
Xiaotun	-0.00784544	0.0315017	-0.109436	-0.00419289	-0.0222172
Yanɡlou	-0.0269549	-0.216301	-0.113595	0.60528	-0.251394
Manɡchuan	0.0312087	0.107473	-0.015749	0.037749	-0.481429
Miaoxia	-0.0404803	0.0656421	-0.133975	0.0552897	-0.239918
Linɡtou	-0.0125882	0.0603882	0	0.603567	-0.0816064
Zhifanɡ	-0.0758095	0.16911	-0.133975	0.626978	-0.120158
Dayu	-0.022434	0.0414158	0	0.490712	-0.116241
Xiadian	-0.0366072	0	-0.133975	0	-0.473989
Jiaocun	-0.0803439	0	-0.105573	0.0654272	-0.32612
Wangzhai	-0.032525	0	-0.292893	0.309307	-0.0942763
Qiling	-0.0136148	0	-0.244071	0.324974	-0.25925
Bailansi	0.00705599	-0.0402974	0.414214	-0.065354	-0.0199523
Xijiao	0.0103388	0	-0.292893	0.224745	-0.257532
Longquan	0.00850044	0.0665799	-0.16334	0.374369	0.0268018
Matoujian	-0.00256661	0	0.176697	0.115431	0.0997764
Shanyinɡ	-0.0450413	-0.132435	-0.465478	0	-0.0995429
Donɡfenɡ	0.0572958	0	-0.292893	0.206045	-0.086361
Majia	-0.0258552	0	0.224745	0.354006	0
Shuiye	0.0448755	0.0229816	-0.151472	0.402379	-0.105726
Tonɡye	0.00486829	0.0181858	0.118034	-0.0846652	-0.150219
Baibi	0.0578999	0.190617	0	0.0206207	0.0474725
Quɡou	0.0266838	0.0098886	-0.209431	0.0155048	-0.0693985
Lvcun	0.0232651	0.0202474	0	0.106133	-0.216928
Lunzhang	0.0207116	0.00512173	-0.244071	0.0628404	-0.260401
Cuijiaqiao	0.0122094	0.123245	0	0	0.00990486
Xincun	0.0241047	-0.00339411	0	-0.0323412	-0.388285
Hanlinɡ	0.0143737	0.00505819	-0.183503	0.0555973	-0.16765
Yonɡhe	0.00664071	0.0547238	0.224745	-0.0132456	-0.268102
Douli	-0.0562296	0.0642859	0	-0.214095	-0.396591
Leikou	0.000739208	0	-0.225403	-0.0841891	-0.240742
Xujiaɡou	0.0451038	0	-0.0871291	-0.082989	-0.199705
Anfenɡ	0.0226586	0	0.414214	0	-0.0476487
Honɡhetun	0.000793022	0	0.414214	0	-0.185363
Wadian	-0.0256889	0	0	0.310336	-0.318633
Beiɡuo	-0.0337929	0	0	0.00790526	-0.302228
Caiyuan	0.00261978	0.00843097	0	-0.0109293	-0.137332
Renɡu	0.0466354	0.000712297	-0.42265	0	-0.0794935
Wuinɡ	0.0143143	-0.158161	-0.5	0.0461069	-0.220138
Yiɡou	0.0225206	-0.230671	-0.0834849	0.0274023	-0.0211922
Baiying	0.00225767	0.296611	0.154701	0.0671874	0.0133875
Fudao	-0.00211659	0.336453	-0.0871291	-0.159125	0.0694488
Hanzhuang	0.0298613	0.154681	-0.198216	0.169336	0.00975451
Guxian	0.0560775	0.0607082	-0.205281	0.193416	-0.088591
Waɡanɡ	0.0786477	0	-0.292893	0	-0.0635391
Baidaokou	-0.0540855	0.0211543	0.037749	-0.0122704	0
Liuɡu	-0.0606725	0.0280318	-0.0513167	0.010753	-0.0903267
Shanɡɡuan	-0.0623625	0.0134435	-0.0770418	0.2568	0.0728877
Niutun	-0.061259	0.00268154	0.183216	0.164698	-0.172441
Wanɡu	-0.0607294	-0.013732	0.224745	-0.0777339	0.0694488
ɡaopinɡ	-0.0583773	0.293373	-0.30718	0.150896	-0.0125954
Wanɡzhuanɡ	-0.0538008	0.00365074	0.183216	-0.0949875	-0.0257097
Laodian	-0.055769	-0.0324825	0	0.251965	0.118104
Cizhouzhai	-0.0614845	0.0291079	-0.0645857	-0.0264364	-0.0607766
Jiaohu	-0.129415	0.0132135	0	0.365896	-0.0794935
Sijianfanɡ	-0.0585522	0	0.0540926	0.141741	-0.0785968
Baliyinɡ	-0.0583731	0	0	0.112256	-0.125915
Zhaoyinɡ	-0.0603229	0	0.224745	-0.0133636	-0.112604
Banpodian	-0.0601741	0	0.732051	-0.0472711	0.0727239
Zaocun	-0.0669533	0	0	0.394153	0.0184297
Dazhai	-0.0601308	0	-0.133975	1.48843	-0.0942763
Sangcun	-0.0624784	0	0	0.0183502	-0.042688
Laoyemiao	-0.0635656	0	-0.292893	0.0320081	-0.032992
Waɡanɡzhai	-0.0630854	0	0.414214	-0.00966206	-0.0927617
Donɡzhuanɡ	-0.0680889	0.164902	-0.292893	0.146278	-0.0212401
Jingdian	-0.0869782	0.00720798	-0.528595	0.0431852	-0.114004
Liangzhuang	-0.0402249	0.0212919	-0.183503	0.0256452	-0.21391
Houhe	-0.0390792	0.0796754	-0.183503	0.0528218	-0.0736495
Chuwang	-0.0685481	0.000790931	-0.0645857	0	-0.149243
Tianshi	-0.0521543	0.00436197	-0.42265	0.566699	-0.147928
Eran	-0.0485674	0.00210717	-0.387628	0.341641	0.0331459
Bocheng	-0.0775811	0	-0.465478	0.342971	-0.0293818
Dougong	0.000275548	0	-0.42265	2.04898	-0.227355
Zhanglong	0.0417106	0	-0.345346	0.0334713	0.025856
Mahsang	-0.0547458	0	-0.396977	-0.0759153	-0.0212401
Gaodi	-0.0973114	0	0	-0.0465374	-0.114787
Liucun	-0.0646018	0	-0.42265	-0.0253206	-0.151186
Zhongzhao	-0.0849843	0	-0.42265	0.57233	-0.162545
Songcun	-0.0300576	0	-0.42265	0.0392305	-0.145249
Shipantun	-0.0296138	0	-0.42265	-0.0276551	-0.235827
Hejian	-0.074397	0.000830931	-0.133975	0.0190493	-0.178486
Linqi	0.0649169	0.00321326	0	-0.00435732	-0.110666
Dongyao	-0.0509667	0.00149477	-0.552786	0.245682	-0.254007
Hengshui	0.047348	0.000328276	0.154701	4.89915	-0.163391
Heshun	-0.00758524	-0.0874505	-0.0871291	0.368582	-0.142301
Renxun	-0.105355	0.00500417	-0.292893	0.0088263	-0.234633
Yuankang	-0.0482779	-0.149352	0	0.161895	-0.0540093
Wulong	0.0236454	0.000873422	0	0.333333	-0.109389
Caisang	-0.144234	-0.10713	-0.105573	0.10397	-0.140036
Dongguang	-0.109828	0.00315031	0	-0.0363759	-0.119053
Guilin	-0.00284682	-0.0399423	0.224745	0.0350983	-0.162545
Chadian	-0.0149816	0	0	-0.0767129	-0.15091
Shibanyan	-0.0991352	0.0289326	0	0.0801234	-0.0942763
Huanɡhua	-0.00376888	0	0.183216	0.47196	-0.199157
Hebiji	0.0795506	0.557578	-0.174277	0.198958	-0.106525
Jijiashan	0.0505843	0	-0.209431	0.0801234	-0.119053
Shilin	0.0015327	0.529938	-0.0513167	0.218142	0.10409
Dalaidian	0.0425082	0.048582	0	0.195229	0.059634
Shanɡyu	-0.00209269	0	0	0.0954451	-0.114004
Dahejian	0.00149307	0	0.414214	0.581139	-0.0734595
Shantang	-0.0212686	0.0545425	-0.345346	1.58844	-0.0744536
Tunzi	-0.0201576	0.0234836	0	0	-0.0153402
Xin	-0.0169206	0.00663144	-0.133975	0.690309	-0.0514502
Xiaohe	0.00148887	0.0260275	-0.552786	1.3355	-0.0609642
Weixian	-0.00563514	0.0172786	-0.225403	0.449138	-0.0361627
Wangzhuang	0.00679488	0.0220826	-0.292893	0.298351	-0.131559
Baisi	0.0114989	-0.197052	-0.646447	2.79473	0
Gaocun	-0.00109502	0.124802	-0.468915	0.593255	0.0319368
Beiyang	-0.000144016	0.000991081	-0.483602	0.843909	0.0329267
Xiɡanɡ	-0.00336208	0.00473941	-0.345346	0.111024	-0.0965636
Miaokou	0.0628593	0.00956996	-0.405911	0	0.200007
Huanɡdonɡ	0.0270627	-0.230245	-0.5	0	0.0641627
Honɡmen	-0.0101847	0.479635	0	0.103274	0.00397639
Pinɡyuan	0.021008	0.10658	0	0.010363	0.0605603
Dakuai	0.038001	0.253029	0.159667	0.0792154	0.0628052
ɡenɡhuanɡ	0.0651371	0.0606184	0.118034	0.128152	-0.0499853
Luwanɡfen	0.0205034	0	0.341641	0.016001	0.214118
Wanɡcun	0.124715	0.0215682	-0.0229916	0.00790526	0.0255157
Zhaipo	0.045124	0.0497379	0.169795	0.335144	-0.189405
Xiaoji	0.00266845	0.00389561	0.154701	-0.0741799	0.0481607
Qiliyinɡ	0.0817866	-0.14946	0.238278	0.137248	-0.184641
Lanɡɡonɡmiao	0.0429632	0.290358	0.527525	0	-0.12014
ɡuɡuzhai	0.0175191	0.0727939	-0.183503	0.21192	-0.162085
Dazhaoyinɡ	0.0682157	0.0247025	0.143544	1.0166	-0.0491022
Hehe	0.0380198	0	-0.292893	0.17108	-0.0191308
Zhaojinɡ	-0.00734734	0.0349084	0.0871146	1.23607	-0.0389639
Huanɡdi	0.0171724	0.0175559	-0.292893	-0.240445	-0.0582158
Zhonɡhe	0.000960923	0.0361755	0	0.0660036	-0.106525
Xuyinɡ	-0.026015	0.0343797	0	0	-0.0741097
Fenɡzhuanɡ	-0.0351306	0.126623	0	-0.156726	0.10842
Kanɡcun	0.0437387	0.00679057	-0.0266715	0.118034	-0.0189649
Shizhuanɡ	-0.0225687	0.0501867	0.154701	1	-0.0919419
Taishan	-0.020142	0	0	0.0284417	-0.0433406
Weizhuanɡ	-0.0180457	0	0	0	-0.00335586
Daxinzhuanɡ	-0.0188944	0.314211	0	0	-0.0598664
Qijie	0.0311984	1.7127	0	0.125463	0.019259
Taipinɡ	0.0293589	0.00311753	-0.345346	0.335144	0.0812066
Funinɡji	0.0656795	0.0272142	-0.0871291	-0.0851467	-0.293338
Jianɡzhuanɡ	0.0556887	0	0	-0.204715	-0.0537545
ɡuanchanɡ	0.0729744	0	0	0.221694	-0.0188951
Dabin	-0.0155751	0	-0.367544	-0.24063	0.0160163
Doumen	0.0405197	0	0	0.101514	-0.0433406
Luzhai	0.104533	0	0	0.798344	0.0431126
Yangga	0.0574191	0	0	0	-0.198043
Dongtun	0.000837772	0.00483374	0	0	-0.0050005
Fengzhuang	0.0190528	0.0630915	0	0.037749	-0.017235
Wanglou	-0.0159534	-0.0531382	-0.0465374	-0.00930253	0
Senggu	0.00496331	0	0.224745	-0.0122704	-0.0217808
Weiqiu	0.0232162	0	0	0.0444659	-0.110948
Sizhai	-0.00750904	0	-0.42265	0	0.0308317
Mazhuang	0.0365157	0	0	0	0.0648673
Huangling	0.079791	0.0126518	0	0	0.073228
Huangde	0.0702089	0.157582	0	0.38873	0
Yingju	0.0573152	0.00406242	0	0	0.0248539
Chenqiao	0.0637911	0	0.224745	1.05142	0.00371768
Zhaogang	0.0231015	0.00704356	0.354006	0.00542009	0.0542087
Liuguang	0.0519352	0.0141701	-0.0741799	0.174734	0.0373551
Pandian	0.0735476	0.00418238	0.069045	0.333333	0.0966028
Lizhuang	-0.158606	0.439153	0	0.36626	0.0276695
Chengu	-0.0174777	0.0012625	0	-0.338562	0.0147729
Juxiang	0.00492236	0.00450563	0	0.264911	0.0283582
Lugang	0.0533495	-0.0468809	0.224745	0.0183502	0.0709118
Yingang	-0.00525604	0	0	0	0.0374033
Chengguan	0.0659182	0	-0.292893	0.186494	0.0119829
Huizu	-0.00463104	0	0	0.290994	0.052274
Wangcun	0.0434294	0	-0.111477	0.0524696	0.0458273
Jinggong	0.00465318	0	0.224745	0.352504	-0.0656626
Caogang	0.0379212	0	0	-0.135901	-0.0805407
Fengcun	-0.000910903	0	-0.42265	0	0.0680459
Dingluan	0.046397	0.0423098	0.143544	4.47723	-0.172066
Fanxiang	-0.00811606	0.004704	0.341641	2.40588	-0.0315581
Naoli	0.091353	0.00731145	0.0954451	-0.085268	-0.0415755
Changcun	0.0765496	-0.0105944	0.133893	0.172604	-0.224595
Zhaodi	0.0475502	0.728623	1	0.163687	0.0323912
Menggang	0.160551	0.0599008	1.44949	-0.0189771	0.0419536
Mancun	0.0175546	0.00167469	0.581139	0.0105823	0.0360902
Miaozhai	0.0574016	-0.0195759	0	0.273429	-0.304585
Zhanɡsanzhai	0.0512231	0.0552271	1.82843	-0.0281747	0.0694488
Fanɡli	0.15764	0.574178	0	-0.0402851	-0.203106
Shejia	0.0683446	0.00880718	0.224745	2.74166	-0.019768
Lugang	0.0352544	0	1	0.341641	-0.0320825
Wuqiu	0.0867901	0	0.414214	-0.0434993	0.0419536
Jishui	0.0692608	0.133892	0.224745	0.490712	-0.125301
Taigong	-0.00471623	0.149115	0	0.0540926	-0.212695
Sunxingcun	0.0261515	-0.126323	0.183216	0	0.0567545
Houhe	0.116462	0.136059	0.154701	0.0095696	-0.185976
Liyuantun	0.00997752	0.0172448	0	0.116777	-0.0599646
Tangzhuang	0.0616982	0.00233764	-0.0266715	-0.127981	0.0376951
Shanglecun	0.0384019	0.044634	0	0.10469	-0.225831
Shibaoyou	0.193728	0	0	0.414214	-0.205403
Andou	-0.000538442	0	0.224745	0	-0.0454249
Dunfanɡdian	0.0270542	0	0	0.0210549	-0.111856
Liuzhuanɡ	0.0193222	0	0.224745	0.103355	-0.155584
Panɡzhai	0.00689882	0	0	0	-0.305832
Chenɡjiao	-0.00256184	0	0.414214	0.434274	-0.0257097
Bobi	0.0130996	0	0	0.360147	-0.00980771
Yuhe	0.00688022	0.00715588	0	0.0677078	0.0323912
Baiquan	0.00637209	0.118628	0.322876	0.0639904	-0.019106
Mengzhuanɡ	0.155271	0	-0.105573	-0.0162612	-0.0030431
Zhangcun	0.0257521	0.121976	0.0801234	-0.0137938	0.00118625
Wucun	0.000632463	0.0470929	-0.0363759	0.43111	-0.145249
Nancun	-0.0371261	0.000795726	0	0.224745	-0.0805407
Nanzhai	-0.0122776	0.0313313	0.414214	0.0954451	-0.165107
Shanɡbali	0.0438274	0.108079	0	0	-0.166275
Beiyunmen	-0.00104823	0	-0.367544	0	-0.00235854
Zhanchenɡ	0.0176283	0.0395298	0	0.47196	0
Jitun	0.0113419	0.00706113	0.414214	0.105542	-0.0284086
Huanɡshui	0.0101158	0	0	0.224745	-0.0684632
Paishitou	-0.00210267	0	0	0	-0.076833
ɡaozhuanɡ	0.0367584	0	-0.345346	0.142857	-0.126891
Zhanɡcun	-0.0169876	0	0.732051	-0.0392311	-0.0562779
Zhaoɡu	0.0250127	0	0.118034	0.0939476	-0.0257097
Xipinɡluo	-0.0336886	0	0	0	-0.114004
Honɡzhou	0.0370703	0	0.037749	0	-0.0313749
Shayao	-0.0654468	0	0	0.0801234	-0.122693
Qixian	-0.00209914	-0.0631877	-0.0741799	-0.00947889	-0.117562
Huanfenɡ	-0.00108273	-0.0312993	-0.0377496	0.0916871	-0.0355594
Zhouzhuanɡ	0.0167495	0.00299788	0	0	0.0244478
Yuntaishan	0.00786273	0	0	0.598611	0
Wanɡtun	0.00191095	0	0	0	0.0180413
Wuliyuan	0.0103823	0	-0.183503	0.870829	-0.00343659
Xicun	-0.00610863	0	0	0.0206207	-0.169404
Baishan	-0.00856917	0.0381801	-0.646447	0.378405	0.0431126
Yueshan	-0.0760052	-0.0491404	-0.057191	0.837117	-0.055275
Xulianɡ	0.034868	0.00260683	-0.225403	3.58258	-0.0699667
Motou	0.0223242	0.0219142	0	0.178511	0
Xiaojinɡ	0.0158384	0.00416889	0	0.311011	-0.00980771
Zhaihuo	0.0163964	0	-0.465478	0	-0.0741097
Jinchenɡ	-0.00599268	0	-0.345346	0.17108	0.11983
Zhandian	-0.0827169	0.00199853	-0.0298575	0.145644	-0.101933
Xitao	-0.0167211	-0.00196816	-0.0690507	0.135292	-0.196348
Xieqiyinɡ	-0.0513678	0.00379561	-0.147197	-0.0238129	-0.0636473
Dafeng	-0.0212044	0.000111628	-0.0741799	-0.0214158	0.0049473
Qiaomiao	-0.0782151	0	0	0.118034	0.0806079
Jiayingguan	-0.0255101	0	-0.292893	0.240347	-0.067936
Gedangdian	-0.0600799	0	-0.105573	0.574802	-0.10001
Sanyang	-0.0406962	0	0.040833	0.238278	0.00336716
Xiaodong	-0.0411839	0	-0.133975	0.477098	-0.00452526
Dahongqiao	-0.0323113	0	-0.292893	-0.0562707	0.0915365
Beiguo	-0.0539137	0	-0.202276	0.892969	0.0398141
Fantian	0.0103853	-0.0608073	-0.269703	-0.0533724	-0.0191153
Huangzhuang	-0.0359141	0.0496832	-0.4453	0.116071	0.0321693
Wude	0.0438618	0.00174938	-0.42265	0.154701	0.0611119
Zhaobao	0.0439185	0.00035524	0	0.183216	0.173382
Zhaoxian	0.0754581	0	-0.42265	-0.0540947	-0.0179444
Beileng	0.00657591	0	0	0.0723805	-0.0244493
Chongyi	0.000597765	-0.0194913	-0.133975	0	-0.0250636
Xixiang	0.00692137	0.00357613	0.0801234	0	-0.183707
Xiwan	0.00390027	0.00678575	0.0425721	0	-0.122693
Baixiang	-0.0188414	0.00054402	-0.239114	0	-0.0942763
Shanwangzhuang	0.000132332	0.000966893	0	0.123903	-0.0992083
Ziling	0.00921821	-0.000524384	-0.25838	0	-0.00871093
Changping	-0.142711	0	0.154701	-0.133975	-0.0282602
Huogong	0.000670241	-0.0226165	-0.236237	0.0710083	-0.0521203
Nanzhuang	0.00622513	0.0198545	-0.118083	0.0669871	-0.0532433
Chengbo	-0.0272867	-0.0846383	-0.292893	0.0368221	-0.0617654
Gudan	-0.0250135	-0.0324102	-0.133975	0.037749	-0.0927964
Zhaohe	0.000412198	-0.136325	-0.183503	0.086042	-0.158539
Xiguo	-0.0127611	-0.146756	0	0	-0.0209797
Huaishu	-0.0505136	0	0	0.167748	-0.131932
Mengke	0.181523	0	-0.143651	0	-0.289205
Mazhuangqiao	0.0626082	0.114713	0.118034	0	-0.148682
Wawutou	-0.036318	0.0171457	0	0.135292	-0.220138
Xianzhuang	-0.144565	0.0303113	-0.552786	-0.0113769	0.0759456
Liuge	-0.013945	0.0299152	-0.367544	0.20119	-0.0113695
Hancun	0.0119845	0	-0.292893	0.038328	-0.268233
Liuta	0.00550184	0	-0.183503	0.361051	-0.183584
Gongying	0.0041307	0	0	0	-0.297934
Macun	-0.0711294	0	0.414214	-0.0986122	-0.200755
Gaobao	-0.0315951	0	0	0.00664459	-0.0322644
Gucheng	-0.0449517	0	0	1.19718	-0.270552
Daliu	-0.0128632	0	0	0.00766295	-0.128787
Datun	-0.0677011	0	-0.244071	0.126185	-0.186739
Gucheng	0.0121207	0	0.414214	1.13498	-0.160716
Shuangmiao	-0.0236474	0	0	0.0504515	-0.205403
Zhifang	-0.088412	0	0.224745	1.12644	-0.0942763
Yangshao	0.052673	0	-0.552786	0.58565	-0.218163
Hanzhuang	0.021834	0.00536608	-0.396977	0.193641	-0.168786
Yuancun	0.146719	0.127393	-0.393023	0.0289915	-0.0871986
Fukan	0.0428955	-0.0242659	0	0.237705	-0.220417
Zhanɡɡuotun	0.120385	-0.00339907	0	-0.0363759	-0.221482
Qiankou	-0.0230909	0.0365985	0	-0.0177005	0.0437167
Yangcun	-0.000561916	0	-0.133975	0.0436885	-0.163377
Gujinlou	0.00429809	0	-0.105573	-0.119859	-0.0942763
Xishao	-0.00807125	0	-0.622036	0.0123461	-0.00980771
Sizhuang	-0.0393565	0	-0.118083	-0.205675	0.0296159
Liangcun	0.0475193	0	-0.42265	0.13555	-0.199272
Jingdegu	0.00345168	0	0	0.0194193	-0.165687
Pucheng	-0.00543021	0.00230525	-0.114684	0.0206207	-0.102297
Longwangzhuang	0.00962168	0.170305	0.414214	0.12135	-0.0689181
Gaomatou	-0.00541873	0.170447	-0.261451	0.316205	0.0349594
Wanglou	0.0631481	-0.0012303	-0.0281747	0	-0.116664
Xinzhuang	0.012389	-0.0345508	-0.666667	1.12603	-0.138033
Chenzhuang	-0.015139	-0.128589	-0.646447	0.48732	-0.333967
Yangji	-0.0210253	-0.187985	0	-0.100265	0.019259
Baiyige	0.00781215	-0.30408	-0.333333	0.58565	0.122824
Yancunpu	-0.0220187	-0.0261456	-0.254644	-0.0425729	-0.0785331
Luji	-0.0359156	0.586569	0.154701	0.881932	-0.0809599
Zhangzhuang	-0.0358132	0.0277495	-0.333333	0.0410912	-0.0618409
Houmiao	0.0849448	-0.00790371	0.0801234	-0.215535	0.0583354
Sunkou	0.00773947	0	-0.0871291	0.0292032	0.0625775
Dayuchen	0.0506432	0.439611	0.118034	0.835719	0.0153695
Malou	0.118478	0.096407	0	0.0778913	-0.0129119
Wuba	0.131942	0.0813263	0.224745	0.120897	-0.0670076
Houfang	0.155171	0.125177	0.183216	0	0.0883788
Qinɡshuihe	0.0455261	1.2906	0.0350983	0.0741723	0.00277786
Jiahe	0.202758	-0.0675086	-0.057191	0.104536	0.0455467
Wenliu	-0.021689	0.0330712	-0.292893	0.0153748	-0.151138
Qingzu	0.00370411	0.0371011	-0.465478	0.118034	-0.0447495
Baɡonɡqiao	0.0336956	-0.0463216	-0.133975	1.05751	0.10409
Xu	0.0566153	0.0441555	-0.133975	0.239239	0.100628
Hubuzhai	0.0291742	0.176596	-0.143651	0.0515556	-0.13766
Luhe	0.0468794	0.012275	-0.183503	0	0.283879
Zian	0.0267531	0.096046	-0.367544	0.111024	-0.159722
Huzhuanɡ	0.0111032	-0.0106578	0	0	0.144449
Wanɡchenɡɡu	0.0163727	0	0	0.297992	0.052274
Lianɡzhuanɡ	0.0179401	0	-0.225403	0.189577	0.169931
Baiɡanɡ	0.0404115	0	0	0.555635	-0.0113695
Liyuan	0.0578597	0	0	0.558387	0.0911942
Wuxinɡ	0.0359325	0	-0.105573	0.0310955	-0.209842
Lanɡzhonɡ	0.0581938	0	0	0.2277	0.0307747
Haitonɡ	0.0193551	0	-0.4453	-0.0919464	0.0480478
Qucun	0.0279408	0	-0.292893	1.88675	-0.067936
Xichenɡ	0.0253707	0	0	0.460593	-0.248682
Wunvdian	0.0529707	0.00417598	-0.333333	0.448024	-0.00341604
Jianɡliji	-0.0312053	0.0016655	0.0606602	0.121635	0.0819953
Zhanɡpan	-0.0720959	0.141385	0.069045	0.352247	-0.0136409
Linɡjinɡ	-0.0188602	0.29543	0.069045	0.00437639	0.0141622
Chencao	-0.0846595	0	-0.345346	3.51664	-0.0450082
ɡuucun	-0.11145	0	-0.105573	0.0215078	-0.0496772
Shenjian	-0.0885398	0	-0.354503	0.414214	0.0323912
Yulin	-0.0707122	0	0	0	0.0254456
Aizhuanɡhuizu	-0.0414363	0	0.0801234	0.270978	-0.00790712
Chenhuadian	-0.0413845	0.000574383	-0.292893	0.040833	-0.167224
Wangtian	0.0475389	0.0250759	0	0.0400774	-0.449579
Dama	0.100265	-0.0040151	0	0.44463	-0.0377908
Taocheng	-0.0513401	0.00488707	-0.292893	0.523155	-0.0111061
Zhangqiao	-0.0992886	0.018506	-0.5	0.144703	0.0216227
Pengdian	-0.0839743	0.105687	0.118034	0	0.0336689
Zhile	-0.0597883	0.000819768	0	0.0856203	-0.250304
Nanwu	-0.060069	1.74116	0	0	-0.0313749
Mafang	-0.12216	-0.218666	0.290994	0.187902	-0.0641774
Yinɡqiaohuizu	-0.141847	-0.140614	0	0	-0.297697
Màilǐnɡ	0.00983095	0.00578399	0	-0.015749	-0.0715771
Yǐngyánɡ	0.041783	0.225658	-0.057191	0.00716855	-0.107632
Wangluo	0.0586637	0.0121112	-0.31687	0.00682602	-0.00647358
Ziyun	0.0893728	0.000646638	-0.0690507	0.0550865	-0.00686236
Kuzhuang	-0.00952019	0	-0.057191	0.430194	-0.146439
Shilipu	-0.0470289	0.00035439	0	0	-0.0326613
Shantoudian	0.060814	-0.00531835	-0.095466	0.111438	0
Fenchen	0.0498022	0	-0.646447	0.148121	0.0543353
Zhanbei	0.0751217	0	0.0327956	0.198289	-0.00790712
Cigou	0.0955403	0	0	0.0208356	-0.234633
Dingying	0.0840882	0	0	0.274755	0.0480478
Jiangzhuang	-0.00202881	0	0.0954451	0.147807	-0.0235824
Fanhu	-0.0408018	0	0	0.0348757	-0.143969
Shuangmiao	0.191882	0	-0.42265	0.0509413	-0.181894
Huolong	0.0365587	0.0222908	0.0259784	0.0198039	-0.0787537
Shundian	-0.0192201	0.00336651	0	0.350926	-0.0676891
Fangshan	0.00424812	0.0109327	0.0215078	0.14208	-0.257003
Shenhou	-0.010822	0.0257707	0.037749	0.00422835	-0.0216306
Hongchang	0.0467611	0.000697594	-0.057191	0.161243	-0.033865
Liangbei	0.0373866	0.0230944	0.037749	0.0274023	-0.00511999
Gucheng	0.0217792	0.0358206	-0.0871291	0.287135	0.344482
Wuliang	0.012521	0.000911815	0.206045	0.290994	-0.0720243
Wenshu	-0.0303582	-0.0327302	0	0.122884	-0.0366011
Jiushan	0.0329596	0.000722483	-0.0392311	0	0.0164786
Chuhe	0.0102602	0.167515	0.0723805	0.12361	-0.0113695
Fanpo	0.00543467	0.019634	0.140175	-0.0240999	-0.200755
Guolian	0.0288636	0	0.118034	0.0504515	-0.100656
Zhuge	0.000488878	0.000215529	0	-0.237798	-0.332482
Qianjing	0.0171082	0.198515	-0.0645857	0.356934	-0.122693
Fanggang	0.00984742	0.0819839	0.040833	0.0783277	-0.188096
Huashi	-0.0333201	0.0143829	0	-0.0757886	-0.0515653
Zhangde	-0.013008	0.0692299	0.224745	0.0954451	-0.0188951
Changzhuang	-0.0302865	0	0.101946	0.435481	-0.216327
Mojie	-0.0849434	0	-0.0425729	0	-0.227493
Xiaolv	-0.038169	0	0	0.936492	-0.0763489
Shanhuohuizu	0.0261615	0	-0.133975	0.051315	-0.0678185
Heshanɡqiao	0.00865102	-0.171674	0.0303099	0.00711753	0.0412674
Pohu	0.0123609	0.000740558	-0.0402851	0.0456258	-0.150469
Houhe	-0.000312653	0.00418676	0.115008	0	-0.111075
Shigu	0.0454528	0.048633	-0.0606636	0.812654	-0.0778385
Laocheng	0.0605496	0.00479459	-0.0660083	0.116653	0.0583759
Nanxi	0.0320046	0.0019205	0	0	-0.0149388
Dazhou	-0.00693629	0.00439714	0.0183502	0.00921678	-0.0951713
Dongcun	0.0192865	0.00192666	-0.105573	0.603567	-0.0217451
Shixiang	0.0417206	0	-0.225403	2.31662	0.00869827
Guqiao	0.0356666	0.000719238	0	0.208305	-0.0379573
Zenɡfu	0.0152206	0	0.112697	0.203066	0.00105486
Foerhu	0.0507926	0	0.0235326	0.0910895	-0.0247619
Daliu	-0.00340349	0.0586409	0	-0.015749	-0.244876
Yinyanɡzhao	0.0256194	0.0004011	-0.0871291	0.0285772	-0.167731
Konɡzhonɡɡuo	-0.0149196	-0.0279939	-0.0253206	0.0488088	0.00552553
Wenshi	0.057941	0	0.414214	-0.179348	0.120833
Shangqiao	-0.00133458	0.050258	0.154701	0.0877034	-0.0516963
Peicheng	0.00230268	0.0106608	0	0.0444659	-0.0521203
Xindian	-0.00024665	0.00346532	-0.154846	-0.0327958	-0.125783
Liji	-0.0215261	0.00556592	-0.367544	0.384437	-0.0154789
Heilonɡtan	0.00590201	0	-0.292893	0.0235326	0.0396121
Wanjin	0.0194125	0.0103841	0	1.50998	0.0734949
Laowo	0.00984172	0.0264615	0	0.368476	-0.0895585
Qinɡnian	0.0324315	0.00318687	0.414214	0.606804	0.11445
Wuquan	0.0070857	0.0070857	-0.280805	0.0170953	0.0449054
Wucheng	-0.0067471	0.00312173	-0.5	-0.0143892	-0.0876152
Beiwudu	0.0053497	0.00109033	-0.183503	-0.127128	0.0106431
Lianhua	0.0302595	0.000140154	-0.254644	0.116071	-0.0596851
Xinan	0.024426	0.00732713	-0.552786	0	-0.070376
Menɡzhai	0.000382947	0.0018212	0.732051	0	-0.0858871
Taiwei	0.0183934	0.0499043	0.414214	0	0.157139
Houji	0.0214059	0.0050014	0	-0.0333428	-0.0814493
Jiujie	-0.0485452	0.0311838	0.224745	0.0392305	-0.067936
Zhanɡhua	-0.00432418	0	0.224745	-0.0244935	-0.070376
Wenfenɡ	0.0451107	0	0	-0.0658013	0.0125078
Baohe	-0.0140067	0	0	0.123519	-0.0602941
Macun	0.0348468	0	0.154701	0.151921	-0.0292271
Jianɡdian	-0.0281434	0	0	0.0101525	-0.0402644
Fanchenɡ	-0.0387472	0.730637	0	0.443376	-0.381861
Duqu	0.0181925	0.56598	0.0767638	0.00732611	0.00555442
Wanggang	-0.0147739	1.15621	0	0.535299	0
Taichen	-0.0570141	0.50232	0.414214	0.81659	0.0471901
Wadian	-0.000508708	0.914833	0	0.300887	-0.0562779
Sanjiadian	-0.0347145	1.28884	0	0.0741723	-0.242693
Wocheng	-0.0229637	0.0295028	-0.105573	0.069045	-0.201545
Wangmeng	-0.00010755	0.411429	0	0.391941	-0.205403
Daguo	0.00283282	0	-0.292893	0.190874	-0.0794935
Huangdimiao	-0.0248048	0	0.414214	0.532971	-0.0282602
Guxiang	0.00825959	0	-0.244071	0.2	-0.082607
Shiqiao	-0.0400671	0	0	3	-0.173631
Chenzhuang	0.0143473	0	0	0.428286	-0.076833
Jiaokou	0.00895289	0	0	0	-0.112181
Cizhong	-0.0193873	0	-0.0871291	-0.0741799	-0.0541184
Gaomiao	-0.0722438	0	0.118034	0.612452	-0.100567
Daying	-0.134931	0.253165	0.183216	1.08167	-0.00755841
Yuandian	-0.0548998	0.0488865	0.414214	0	0.0769289
Xizhangcun	-0.0390073	-0.0182273	0	0	-0.264945
Guanyintang	0.173505	0.0844904	0.118034	1	-0.0149388
Zhangbian	-0.0547665	0	0	0.118034	0.10409
Zhangwan	0.00922701	0	0	0	-0.103159
Caiyuan	0.00404323	0	0	0.414214	-0.0942763
Zhangmao	-0.010748	0	0	0.914854	-0.0649389
Wangjiahou	0.12567	0	-0.367544	0.802776	-0.129496
Xiashi	0.00421921	0	0.414214	0	-0.147763
Xilicun	-0.0583964	0	0	0.825742	0
Gongqian	-0.0259401	0	0	1.51661	-0.13294
Dianzi	0.0742755	0	0	1.12132	0
Yinghao	0.0625273	0.00049794	0.0540926	0.414214	0.0323912
Zhangcun	-0.0110004	0.0302337	-0.154846	0.414214	-0.00980771
Hongyang	-0.000306058	0.0100383	0.0954451	0.341641	-0.069543
Tianchi	-0.000371873	0.0274329	0.118034	1	0.00699437
Yangshao	0.0351318	-0.00776228	-0.0871291	0	-0.0280461
Rencun	-0.0369841	0	0	1.56905	-0.22111
Guoyuan	-0.0414705	0	0	0.3484	0.0180413
Chencun	-0.0243984	0	0.5	0.48324	-0.108442
Potou	-0.00115829	0	-0.183503	0	-0.214091
Duancun	-0.0451799	0	0	0	-0.0662163
Nancun	-0.0373734	0	0	0.732051	-0.0149388
Duguan	0.000465685	0	0	-0.292893	-0.0188951
Wulichuan	-0.0207921	0.0575218	0.224745	0.118034	-0.117562
Guandaokou	0.000984945	0.0361173	0	0.0307764	0
Zhuyangguan	0.00665065	0.0284142	0	1.64575	-0.225831
Guanpo	-0.0405307	0.00373835	0	1.82843	-0.0562779
Fanli	-0.00213078	0.000590537	0	0.378405	0
Dongming	0.026877	0.0464609	-0.133975	0.195229	0.180767
Shuanglongwan	-0.00978566	0.0342729	0.154701	0.247219	-0.13927
Wenyu	0.00475715	0	0	2.20156	0.0787512
Hengjian	-0.0133583	0	0	0.702939	-0.0313749
Shuanghuaishu	-0.0406794	0	0	0	-0.179665
Tanghe	-0.00927703	0	0	0.47196	-0.0562779
Wayaogou	0.0405938	0	0	0.069045	0
Shiziping	-0.0156624	0	0	0.224745	-0.179665
Shahe	0.00352232	0	0	0	-0.163866
Xujiawan	-0.0141756	0	0	1.12132	-0.179665
Panhe	0.0134076	0	0	0.612452	-0.0149388
Mutong	-0.0235208	0	-0.292893	1.73861	-0.179665
Yinzhuang	-0.00202541	0.0229153	-0.202276	2.4641	0.0165317
Zhuyang	0.00840639	0	0.0327956	0.779513	-0.126059
Yangping	-0.00171911	0	-0.393023	0.176697	-0.188521
Guxian	0.00106344	0.0256147	-0.191392	0	-0.00837056
Yuling	0.00180802	0.00271521	-0.367544	0.0954451	0.015935
Dawang	-0.192457	0.015599	-0.42265	0.452966	0.0915365
Yangdian	-0.0107014	0	0	0.0787198	0
Hanguguan	-0.00778595	0.00994174	-0.183503	1.73861	-0.257003
Jiaocun	-0.00578881	0	-0.42265	0	-0.262164
Chuankou	0.000825577	0	0	0.285369	-0.196503
Sihe	-0.0238393	0	0	0.732051	0
Sucun	-0.0262138	0	-0.367544	4.2915	0.00775379
Wumu	-0.0127109	0	-0.292893	-0.367544	-0.151825
Xiyan	0.00742889	0	0	2.79473	-0.0541184
Guanzhuang	-0.0773122	0.0365825	0	0.103355	-0.303809
Wadian	-0.0121836	0.000800953	0.154701	0.0279123	-0.129714
Hongniwan	0.0533834	0.128694	0.154701	0.18484	0.0155792
Huangtaigang	-0.00783073	0.000736476	0.322876	0	-0.0905179
Jinhua	-0.00714385	-0.0100842	-0.183503	0.06217	-0.0385382
Gaomiao	0.00731291	0	-0.133975	0.0606602	0.00353375
Lihe	-0.0316301	0	-0.0173926	0.892969	-0.125444
Hanzhong	0.0149251	0	-0.292893	2.02765	-0.298325
Chaan	-0.0380743	0	0	1.26936	-0.071258
Shiqiao	0.026023	0.00294137	-0.133975	0.14235	-0.211686
Laohe	0.0456195	0.0582927	0.154701	-0.0683753	0.0206534
Angao	0.0166055	-0.0343852	-0.292893	0.183216	0.00540604
Pushan	0.0592217	0.00982191	-0.174277	0.00441503	0.0458273
Luying	-0.0421125	0.0127995	0	0.43839	0.00674659
Qinghua	0.0367375	0.0163267	-0.292893	2.67423	-0.0043863
Yingzhuang	0.00106572	0.0539479	-0.183503	0.669046	-0.00217869
Laohepo	-0.0506408	-0.196645	0	3.74342	-0.00730083
Xiezhuang	-0.0186896	0	0	0.0425721	-0.00813224
Qiliyuan	0.189087	0	-0.057191	0.0660036	-0.0135235
Wangcun	0.0603838	0	0.309307	0.354006	0.0547617
Liushan	-0.0855598	0.0433727	-0.183503	0.00790526	-0.233694
Yunyang	-0.0814347	0.000968758	-0.0645857	0.854724	-0.0389639
Huangludian	-0.0222199	-0.0097966	-0.225403	0.306643	-0.0562779
Nanhedian	-0.0720598	0.0138073	0.260252	2.54562	0.00885232
Banshanping	-0.0475294	0.025812	0.118034	0.224745	-0.138241
Qiaoduan	-0.00782895	0.00554003	0.154701	0.527525	0.128673
Baitugang	-0.0828943	0.000493036	0.0307764	2.40588	0.636984
Chengjiao	0.0388519	0	-0.292893	0.0594569	0.126355
Xiaodian	-0.135061	0	-0.42265	0.154701	-0.228985
Huanghou	-0.118952	0	-0.244071	-0.0253206	-0.13728
Taishanmiao	-0.12402	0	0.414214	-0.0645857	-0.0942763
Shimen	-0.186783	0	-0.244071	0	0.142341
Sikeshu	-0.0881706	0	-0.42265	0.114641	-0.0454249
Mashiping	-0.0382481	0	0	0.47196	-0.0123533
Cuizhuang	-0.0507061	0	-0.183503	0.183216	-0.0282602
Dushu	-0.144514	0.0753971	-0.0392311	5.2849	0.0691834
Bowang	-0.0572158	0.063645	-0.320634	1.27392	0.0238412
Guaihe	-0.0838806	0.0209099	-0.118083	0.101946	-0.190353
Xiaoshidian	-0.142039	-0.0311437	-0.133975	1.84376	-0.00674887
Zhaohe	-0.119612	0.058884	0	2.16633	-0.195881
Guangyang	-0.153013	0.00776544	-0.244071	0.0141583	0.113529
Yanglou	-0.139489	0.149896	-0.0871291	1.19625	-0.248923
Silidian	-0.180573	0	-0.320634	0.0700129	-0.195103
Guzhuangdian	-0.119546	0	-0.402386	-0.0223076	0.0396121
Liuhe	-0.119456	0	0	0.0801234	0.0492414
Yuangdianhuizu	-0.0383603	0	0	1.08167	0.059634
Danshui	0.00331353	-0.0288097	0.224745	0.0327956	-0.0609158
Xiping	0.0301594	0.0775364	0	0.0954451	0.0272287
Shuanglong	-0.00675005	0.0206255	-0.151472	0.57181	0.0692158
Huiche	0.0193333	0.122937	0.208941	0.454436	0.0387123
Dinghe	0.00258308	0.0858244	0	1.64575	0.0718201
Sangping	-0.00384027	-0.344853	0.154701	0	0.0295692
Miping	-0.0179461	0.012419	0.154701	0.732051	-0.00872867
Wuliqiao	0.0600105	0.00767751	0	4.48635	0.0137089
Chongyang	-0.0173602	0.0207712	0.154701	3.41588	0.144449
Taiping	0.00637482	0.0323142	0.322876	0	0.216668
Yangcheng	-0.0183368	0.0246278	-0.0801338	4.19615	-0.0623414
Erlangping	0.0244672	0.0662246	0	0.581139	0.0951108
Shijiehe	0.0204031	0.00516805	0.414214	3.12311	0.0875957
Junmahe	0.000532441	0.0351744	0.0954451	0.914854	0.0323912
Tianguan	-0.0158836	0	0.290994	0	0.0244478
Zhaigen	-0.014515	0	-0.183503	1.16025	-0.0619983
Shifosi	0.0338788	0.154093	-0.261451	2.16228	-0.227355
Chaobei	-0.00914483	-0.0423365	-0.183503	2.03315	-0.0496772
Jiasong	-0.0164255	0.0166114	-0.552786	0.58865	0.0140956
Houji	0.000347526	0.0272333	0.224745	4.7735	-0.154967
Laozhuang	0.0856588	0.0371208	-0.483602	0.527525	-0.0605485
Luyi	-0.0456766	-0.215304	0	0.169795	-0.145249
Zheshan	-0.0114209	-0.0525954	0.190238	0	0.0202862
Gaoqiu	0.0527744	0.041286	-0.591752	0.0289915	-0.222421
Qutun	0.0589925	-0.13959	-0.292893	-0.0764519	-0.0562779
Zaoyuan	-0.0217714	0.017643	-0.183503	0.133893	-0.0649389
Yangying	0.0494141	0.0141863	-0.379826	0.0384755	0.00623149
Anziying	0.027238	0	-0.183503	0.414214	-0.119872
Zhanglin	0.128229	0.0192355	-0.42265	3.02078	-0.11139
Liuquanpu	0.0245729	0	0.290994	3.28174	-0.0775841
Pengying	0.0376876	0.000229832	-0.552786	0.825742	-0.189436
Erlong	-0.0687272	0	-0.292893	0.206045	-0.225831
Wanggang	0.0811359	0	-0.591752	2.60555	0.0492414
Mazhuang	-0.0592378	0	0	0.203443	-0.0942763
Guozhuanghuizu	0.00162323	0	-0.42265	1.23607	0.10409
Xiaguan	0.0155985	0.0111208	0.0954451	2.26599	0.0644509
Shigang	0.081564	0.0829153	0	1.9277	-0.372389
Mashankou	0.0478236	0.0631436	0	3.41588	-0.145249
Tuandong	0.0316469	0.0256586	-0.0726382	0.0206207	0.0360902
Chimei	0.0310933	0.001405	0	0.290994	-0.0402644
Wating	0.0686322	0.0316381	0	1.86356	-0.403921
Taoxi	0.0302112	0.00284731	-0.367544	0.224745	0.00328962
Zuoqu	0.0745233	0	-0.5	2.1305	-0.0625289
Yuguan	0.0445497	0	0	3.3589	-0.0480692
Banchang	0	0	-0.292893	2.08221	0.1
Daqiao	0.045477	0	0.732051	0.414214	-0.0662163
Zhaodian	0.0434925	0	-0.133975	0.770122	-0.0415755
Qiliping	0.0498081	0	-0.292893	1.16025	-0.0469305
Jingziguan	-0.00167003	0.00505059	0.154701	0.103851	0.012884
Laocheng	0.0808934	-0.437364	0	0.527525	-0.0805407
Xianghua	0.00477017	0.00236163	0	1.17945	-0.067936
Houpo	-0.00522451	-0.0157699	0.195229	5.78233	0.0281248
Danyang	0.0195215	0.204201	0.224745	2.04354	0.128673
Shengwan	-0.0257742	0.069359	0	2.53553	-0.0173621
Jinhe	0.00449614	0.164246	0.224745	4.38516	-0.188304
Siwan	-4.18831e-05	0.0206907	0	1.13809	-0.245735
Cangfang	0.00581134	0.00191552	0	0	0.0694488
Shangji	-0.00558441	0.957524	1	1.30283	-0.405477
Madeng	0.0140606	0.0301032	-0.292893	0.612452	-0.0995429
Xihuang	-0.0267579	0	0.414214	0	0.0492414
Maotang	-0.0441842	0.430052	0	0.172604	-0.117562
Dashiqiao	0.1264	0	0	2.60555	-0.232936
Taohe	-0.036531	0	0	0	-0.179665
Shedian	0.0242544	0.0290208	-0.225403	0.0444659	-0.0106848
Qiaotou	-0.0649148	-0.0325093	0.224745	0.00873379	-0.2355
Raoliang	-0.00709334	0.0530604	0	0.17444	-0.157043
Xinglong	-0.0101152	-0.230898	-0.183503	0.040833	-0.244226
Jinzhuang	-0.00952556	0.00562663	-0.552786	-0.115795	-0.0376982
Lidian	-0.0434147	0.0427473	-0.42265	-0.147197	-0.0794935
Miaodian	0.012876	0.0692633	0	0	-0.248405
Haozhai	0.00383998	-0.02182	0.414214	0.889822	-0.309138
Zhuji	-0.0488457	0.0278636	0	0.629897	-0.228429
Xiawa	-0.0201547	0.154221	0	2.09602	-0.125915
Taihe	-0.0131696	-0.0426743	0.414214	0.01653	0.0137089
Dafengying	-0.0414361	0.0492491	0	0	-0.273648
Mobei	-0.0113296	-0.0691068	0	0.267304	-0.330963
Tangzhuang	-0.00618904	0	0	0.0314212	-0.304686
Yuantan	-0.0123148	0.067227	0	4.02494	-0.346068
Zhangdian	-0.16165	0.134272	-0.225403	0	0.05017
Guotan	-0.0978843	0.0498615	-0.154846	0.762176	0.1319
Huyang	-0.105226	0.0706773	0	0.425573	-0.0886568
Heilong	-0.00530177	0.00212818	-0.367544	-0.130773	-0.357922
Dahetun	-0.0922624	0.000619195	-0.225403	0.0801234	-0.364187
Longtan	-0.0976834	0.00842519	-0.236237	2.74166	0.00933813
Tongzhaipu	-0.101648	-0.00687668	0	5.04152	-0.388508
Cangtai	-0.111277	-0.0640221	-0.622036	1.40832	-0.448569
Shangtun	-0.0084478	-0.00120337	-0.225403	1.79881	0
Bidian	-0.103654	0.0247465	-0.254644	-0.0109293	0.0197024
Shaobaisi	-0.0914397	0.0035005	-0.0741799	1.84312	-0.18148
Qiyi	-0.0997673	0	-0.292893	0.357242	-0.0377908
Mazhenfu	-0.0972741	0	-0.622036	0.224745	-0.0961098
Chengjiao	-0.0757048	0	-0.095466	0.652504	-0.259803
Tonghe	-0.0283895	0	-0.528595	1.28522	-0.0907985
Zangang	-0.150276	0	-0.254644	0.400549	0.00914381
Gucheng	-0.00667893	0	-0.113595	1.91548	-0.186029
Dongwangji	-0.00109814	0	-0.225403	0.128152	-0.22397
Wangzhuang	-0.00665956	0.0181653	-0.118083	1.78388	-0.00706024
Shayan	-0.0481485	0.00910044	0.0954451	0.0194193	-0.172066
Xindianpu	-0.00212592	0.0492405	-0.0871291	2.04725	0.0225594
Shian	-0.0695754	0.0332779	-0.183503	1.952	-0.113514
Waizi	0.0138634	0.0206413	0	0.369306	0.0310539
Wuxing	-0.0201729	0.000729528	-0.244071	1.25832	-0.0496772
Lihepu	0.0141708	0.00262025	-0.118083	2.57771	-0.00889171
Wangji	0.00980424	0.0925467	0.581139	0.32916	-0.232127
Chengjiao	-0.0336213	0	-0.183503	1.76887	-0.132795
Qiangaomiao	-0.00899462	0	-0.646447	1.26385	0.0533006
Fanji	-0.010482	0	0	0.732051	0.0266972
Shangzhuang	-0.0478727	0	-0.202276	0.307032	-0.210433
Shanggang	0.0141304	0	-0.355497	1.69921	-0.0684632
Yuehe	-0.00213245	-0.0286637	-0.367544	0.936492	-0.244154
Wucheng	-0.0964329	0.0267246	-0.183503	0.215838	-0.204058
Guxian	-0.0445814	-0.0541394	-0.236237	0.36277	-0.00837056
Maoji	-0.0613515	-0.00282544	-0.367544	0.118034	-0.231063
Dahe	-0.00729293	0.0896703	0	0.414214	-0.302894
Bujiang	-0.094566	0.255234	-0.244071	0.0259784	-0.17577
Pingshi	0.00821593	0.507608	0	0.069045	-0.00640105
Huaiyuan	-0.0535018	0.0217459	-0.292893	0.0465362	-0.00813224
Huanggang	-0.115407	0.263439	0.118034	0.25	-0.210666
Anpeng	0.0291288	0.0187218	-0.477767	-0.231294	-0.0213157
Zhuzhuang	-0.174947	0	-0.5	0.0801234	-0.109389
Chengwan	-0.131937	0.0563599	-0.42265	0.581139	0.059634
Chengjiao	-0.0453211	0	-0.53709	2.60555	-0.0433406
Huilong	-0.0466122	0	0.732051	0	-0.158018
Xinji	-0.0785058	0	-0.292893	0	-0.244732
Luozhuang	0.0903511	0.0830782	0	0.00760467	-0.240082
Jitan	0.000939284	0.0699067	0	0.219756	-0.167224
Rangdong	-0.130689	0.00417077	0.0801234	0.208436	0.0619336
Menglou	-0.0510264	0.419235	-0.42265	0.507557	-0.250121
Linpa	0.110929	-0.335274	-0.42265	0.108678	-0.562317
Goulin	0.00662949	0.0362963	-0.133975	0	-0.0876152
Shilin	-0.0352177	0.0309473	0	0.189384	0.0419536
Zhuangcun	-0.0660622	-0.111236	-0.105573	0.00716855	0.320469
Dousi	-0.0526822	0.00581408	0	0.511858	-0.0402644
Zhaoji	-0.0130482	0.0185177	0	0.533412	-0.391533
Liuji	0.0236846	0.106323	-0.5	-0.143651	-0.157263
Sangzhuang	-0.03799	-0.174969	0	0.0902657	-0.275625
Pengqiao	-0.00303416	1.48857	0	0	-0.345201
Bainiu	-0.031624	-0.0490563	-0.183503	0.0317539	-0.232673
Yaodian	0.11276	0.0898163	0	-0.0651878	-0.266684
Jiulong	0.0283542	0.0128384	0	0	0.0106431
Wenqu	-0.0449884	-0.28362	0	0.0130725	-0.2369
Gaoji	-0.0250965	0.00280564	0	0.130388	-0.369413
Xiaji	-0.0891729	0	0.224745	0.153059	0.00926242
Taoying	-0.0683621	0	0	0.0452715	-0.37634
Zhanglou	-0.00142843	0	0.0540926	0.0395408	-0.154274
Peiying	-0.0317147	0	0	0.0491399	0.04911
Xiaoyangying	-0.0664212	0	0.414214	0.414214	0
Longyan	-0.0446941	0	0	0.217686	-0.223664
Xieji	-0.0265088	0.00821126	0.732051	1.17124	-0.370594
Shuangba	-0.109496	0.00400179	0.224745	0.00921678	-0.0363048
Guantang	0.00435655	0	0.224745	5.40312	0.0666995
Liukou	0.0281073	0	-0.105573	-0.219131	-0.219484
Shuichipu	0.0678556	0	0	1.64575	-0.070376
Wanglou	-0.0012627	0	0.190238	0.0567245	-0.155745
Lizhuang	0.136711	0	0.290994	-0.0233495	-0.276105
Sunfuji	-0.00347717	1.58489	0	2.80424	-0.393167
Songji	-0.00845461	0.00101311	0	0.94722	-0.407093
Guocun	0.0402287	0.666562	0.224745	0.0602033	-0.205403
Likou	-0.0275271	0.0843828	-0.183503	0.297515	-0.0328228
Gaoxin	0.0264714	0.00899071	0	0.20119	0
Wuqiang	0.0282382	0.057362	0.264911	0.117686	0.0966782
Fengqiao	0.0505136	0.000918696	0	0	-0.0919419
Luhe	0.0866192	0	0.322876	2.47563	-0.029085
Yanji	0.0419648	0.0160736	-0.105573	1.12568	-0.211107
Maogudui	-0.0335817	-0.0559288	-0.0871291	0.0540926	-0.25741
Baogongmiao	0.0350981	0	-0.292893	0.250454	0.224384
Loudian	-0.078956	0	0	0.53393	-0.195165
Lema	0.0581581	0	0.154701	1.3155	-0.0344115
Linhedian	-0.0318124	0.0662004	-0.5	0.0183502	-0.318854
Renhe	0.00641035	0.0911156	0.0246951	0.0298573	-0.114076
Longtang	-0.0176281	0.0468898	0.140175	0	0.043379
Beiguan	-0.0558036	0.0224814	0.154701	0.0371479	-0.276982
Chengzhuang	0.0517866	0.0128928	0	0.242217	-0.263115
Wangzhuangzhai	0.000553042	0.0298385	0	0.549193	-0.24648
Sunliu	-0.0282161	0.0517523	-0.150163	0.0336794	0.00880553
Baiyunsi	0.0104418	0.0672509	0.172604	0.0699238	-0.0589977
Wangqiao	-0.0462143	0.0282349	0	0.0148892	-0.0775287
Zhuangzi	0.0113003	0.0971192	-0.0801338	0.176697	-0.158723
Shuangta	-0.0110295	0	0.154701	0.135292	-0.0515351
Yegang	0.0314639	0	0.0540926	0.178983	0.10409
Bodang	0.0244914	0	0.581139	0.414214	-0.33886
Huayuan	-0.0675499	0.160579	0.0561177	0.839732	-0.195812
Linqi	-0.0300232	0	0	0.242678	-0.0364557
Huji	0.0338375	0	-0.154846	0.264911	-0.300471
Chumiao	0.00195631	0	0.224745	0.0307764	0.0718201
Laoyanji	0.0195566	0	0.224745	0.172604	-0.0743175
Zhanggang	0.14405	0.00924444	-0.183503	0.262438	-0.0217808
Pinggang	-0.00934775	0.0641635	0	-0.105573	-0.195881
Zhoutang	-0.0161924	0.00603769	0	0.0266713	-0.0402644
Liaodi	-0.0237013	0.0850622	0	0	0.00869827
Xilingsi	-0.0872131	0.215593	0.224745	0.467599	0.0115003
Chaozhuang	-0.0134346	0.00346024	0	-0.194613	-0.00558729
Shangtun	0.0984655	0.584415	0.224745	0.0555973	-0.00558729
Houtai	0.0119781	0	0.527525	0.0274023	-0.0469305
Heji	0.00138646	0	0.154701	0.00560228	0.0743625
Sunjuzhai	0.0275363	0	-0.225403	0.371989	-0.0282602
Bailou	0.0013684	0	-0.367544	0.0846523	0.0263881
Hedi	0.0456532	0	1.23607	0.137147	0.0125078
Baimiao	-0.0121382	0	0	0.206864	-0.0149388
Hutang	0.00534271	0	0.224745	0.0801234	-0.0480692
Youjitun	-0.0116741	0	0	0.234427	-0.07977
Dongdian	-0.0671754	0	-0.0425729	-0.0617667	0.0153991
Kuangche	-0.0104414	0	0	0.683251	-0.115288
Zhanggong	0.100081	0.0430468	0	-0.0298575	0.0281248
Liuhe	0.0748838	-0.00766243	0.0606602	0.0717503	0.333548
Luogang	0.028372	0.0278817	0	0.0269106	0.0215915
Shiqiao	0.0068452	-0.0713355	0	0.0235326	0.0146466
Huanggang	0.104425	0.243952	-0.622036	0.207615	-0.019768
Huabao	0.0743746	0.0546078	0	0.00607908	0.0180413
Liulou	-0.00719625	0	0	-0.201065	0.0215915
Chenglou	0.0768934	0	0	-0.138108	-0.0463396
Qiaolou	0.0197044	0	0.224745	0	0.0508501
Chengjiao	-0.0138159	0	0	0.0155048	0.393432
Yangyi	0.0764677	0	0	0.0266713	-0.00980771
Kongji	0.0488874	0	0	0.00716855	0.0285
Zhaocun	-0.0253572	0	0	0	0
Chengqingji	0.0423425	0.0324728	0.414214	0.207998	-0.258201
Qitai	0.0526813	0.0957674	0	0.0625593	0.0333826
Huxiang	0.00745017	0.0116843	0	0.133893	-0.00483137
Cisheng	0.0538069	-0.0434339	-0.183503	0.211241	-0.202396
Anping	0.0815236	0.0253218	0	0	-0.40891
Yuanxiang	0.0824003	0.0483525	-0.292893	0.450953	-0.27017
Gangwang	0.147721	0.0316312	0	-0.24292	-0.0530236
Bogang	0.0876265	0	0	-0.255792	-0.0184508
Zhangqiao	0.0133939	0	0	0.208305	0.0390672
Shaoyuan	0.133025	0	0	0.391941	0.0521174
Hongen	0.0480254	0	0	0.0509413	0.0166851
Laowangji	7.55829e-05	0	0.224745	0.00607908	-0.231788
Maji	0.0354049	0	0	0.271622	0.0106431
Huiji	0.00168049	0	0	0.338532	-0.0660718
Shenqiao	0.0768978	0	0.290994	0.00593477	-0.0857287
Liyuan	0.061152	0	0	0.0954451	-0.179665
Huangji	0.0266473	0	0	0.0558192	-0.0285753
Jiegou	0.0076094	0.053736	0.414214	-0.095466	-0.171723
Mulan	0.0216813	0.0239943	0	0.994994	0
Duji	0.00330338	0.0584329	0	0.0122062	-0.0406817
Gushu	-0.0625914	0.0122361	0.414214	0.141741	-0.0220876
Dayangji	0.0210021	-0.244136	0	0.116926	0.0450273
Limin	0.0101957	0.0688722	0.0954451	0.0246951	-0.373532
Zhangji	0.048573	0.0219731	0	-0.0899863	-0.229843
Zhanji	0.0628782	0.00607398	0.0741723	0.0390118	-0.237007
Shaogang	0.0167295	0.219843	0.378405	0.0230977	0.0133428
Huangzhong	0.00848592	0	0	-0.136198	-0.0129119
Shaji	-0.0106342	0	0	0.179536	-0.205403
Dianji	0.0280662	0	0	0.0540926	-0.00597695
Wenji	-0.0311724	0	0.732051	0.0616364	-0.117381
Mangzhongqiao	-0.133944	0	0	0.262773	-0.261323
Dahou	-0.0324214	0	0.224745	0.0228166	0.0323912
Chengjiao	0.00852869	0	0	-0.0216632	0.0323912
Zhengji	-0.109521	0	0	0.0370495	0.0339367
Lilaojia	-0.0537461	0	0.224745	0.0397505	0
Ligu	-0.154973	0	0	0.0188696	-0.330265
Guwangji	-0.223033	0	0.224745	0.157767	-0.152403
Liuji	0.00184607	0	0	0.126872	-0.0508222
Qiaoji	0.0452729	0	0	0.700679	0.0107576
Tianmiao	-0.0942222	0	0	0.0497813	-0.348164
Huiting	-0.0769867	0.00486034	0	0.114835	-0.0559446
Matou	-0.131323	0.0746581	0	1.06155	-0.0652862
Jiyang	-0.0641138	0.00577712	0	0.0444659	0.0137089
Liji	-0.087552	0.0249107	0	0.489091	0.010531
Chezhan	-0.0441908	0.000288517	-0.0871291	-0.0415613	-0.11013
Yangji	-0.0717296	0.00300478	0	0.02968	-0.0547181
Handaokou	-0.136103	0.00365993	0	0.00778222	-0.195165
Taiping	-0.116141	0.000886787	0.732051	-0.566734	-0.0120917
Luozhuang	-0.0789456	0.0514383	0	0.3137	-0.122693
Huodian	-0.0932903	0.000830835	0	0.172604	0.0169685
Beiling	-0.060126	0.0327503	0	0.0985884	-0.109666
Guodian	-0.0272444	0.0137003	-0.0513167	-0.0513167	-0.0611682
Caoji	0.0663027	0	0.0625593	0.852396	0.0263881
Qihe	-0.0468096	0	-0.42265	0.4	-0.281675
Yemiao	-0.0304762	0	0	0.040833	0.0365543
Zhongfeng	-0.0430044	0	0	0.0498918	0.0365543
Sanggu	-0.0795483	0	0	0.0676071	-0.00862326
Heying	-0.0621654	0	0.183216	0.17108	0.191153
Wangji	-0.143261	0	-0.183503	0.107161	0.0111414
Liudianji	0.0304348	0	0.224745	0.0548346	-0.104574
Luoji	-0.0137698	0	-0.225403	0.0368221	-0.0513622
Kongzhuang	-0.0455191	0	0	0.267304	-0.245735
Yanji	0	0	0.0540926	0.00523838	0.0677485
Mangshan	0.0483804	-0.0124594	0.183216	0.276569	0.0276695
Gaozhuang	0.0376586	-0.412122	0.322876	0.139406	0.101251
Zancheng	0.00961263	-0.132323	0.341641	0.0038054	-0.140036
Peiqiao	-0.0183687	0.047999	0.183216	0	0.0666995
Maqiao	0.00205301	0.0271677	0.183216	0.0213148	0
Xuehu	-0.00222242	0.00493429	0	0.0305782	-0.0217808
Jiangkou	-0.119276	0.0374174	0	0.136797	-0.136151
Chenji	-0.0203181	1.04622	0.0954451	0.0276186	-0.0305334
Shibali	-0.0326345	-0.465574	0.732051	0	-0.0562779
Taiqiu	-0.0124109	-0.127672	0.581139	0.0271052	0.120261
Lizhai	0.0432199	-0.270377	0.224745	0.238278	0.0637897
Miaoqiao	0.0868643	0.373729	0.224745	0	0.0346454
Shunhe	0.062877	0.0239516	0.224745	0.263635	0.0331459
Huicun	-0.0112835	-0.00477276	0.183216	0.455214	0.10409
Zanyang	-0.0102112	0.0315829	0.224745	0.452966	-0.0450635
Longgang	-0.189463	-0.0035314	0.172604	-0.0154251	0.0480478
Mamu	0.0668482	0.00421224	0.224745	0.0133517	0.0206534
Wangji	-0.155713	0.0364687	0.264911	0.0206207	-0.0149388
Liuhe	-0.100331	0.0218148	0.118034	0.516843	0.301724
Shuangqiao	-0.0278862	0	0.118034	0.543033	0.0666995
Wolong	0.0689854	-0.0438904	0.176697	0.820518	0.219014
Huangkou	-0.0124532	0	0	0.183216	0.052274
Xinqiao	0.0127162	0	0.290994	0.0327956	0.00926242
Chengxiang	0.0853816	0	0.0954451	0.0327956	-0.00343659
Houling	0.0114141	0	0	0.264911	0.0106431
Tiaohe	0.102265	0	0.183216	-0.381653	-0.0239791
Chenguanzhuang	-0.0860064	0	0	0.322876	-0.0942763
Lijiazhai	0.0630505	0.0390533	0	0.319371	0
Wujiadian	-0.0491598	0.0438644	-0.42265	0.426785	-0.0590537
Dongshuanghe	0.0118637	0.0620679	-0.42265	0.527525	-0.225831
Dongjiahe	-0.0526147	0.177575	0	0.01653	-0.136782
Shihegang	-0.0062888	-0.0915323	-0.367544	-0.0317542	-0.0647351
Youhe	-0.116848	0	0.414214	0.279204	-0.205403
Tanjiahe	-0.0398211	0	0	-0.0986122	-0.0611682
Liulin	-0.0838271	0	0	0.802776	-0.440921
Shisangliqiao	-0.00693483	0	0.105542	0.581139	0.00775379
Minggang	0.00532974	0.0313397	0.0827806	1.40613	-0.0649389
Wuli	-0.0180914	0.0164607	0	1.82843	0
Xingji	-0.039659	0.128874	0.154701	2.79473	-0.110002
Pingchang	0.00865787	0.0668757	0	-0.0837543	-0.232936
Yanghe	-0.0578408	0.334246	0.224745	0.732051	0.0904504
Xiaowang	-0.0352804	0.113755	0	0.252449	0
Longjing	-0.0469078	0	0	0.290994	-0.306789
Hudian	-0.00463164	0	0	0.5	-0.237397
Pengjiawan	0.0028439	0	0	0.36277	0
Zhangtai	0.0288265	0	0	0.264911	0
Xiaodian	0.0480062	0	0	0.21106	0
Wangang	-0.111802	0	0	0.0350983	-0.0789076
Gaoliangdian	0.00682714	0	0	0.414214	-0.24771
Chashan	0.0549847	0	0	0.144344	-0.104574
Zhoudang	0.00672144	-0.327547	0	0.040833	-0.252472
Zhugan	-0.277862	0.102	0	0	-0.127595
Lingshan	0.128683	0.11666	0	0.264911	0.0154946
Zilu	-0.0350047	-0.0555415	0	0	0
Nangan	-0.126766	0.0215246	0.788854	0	-0.101642
Qingshan	-0.0180957	-0.146473	-0.292893	0	0
Panxin	0.0635565	0.099012	-0.292893	0.192928	-0.22111
Pengxin	-0.0147189	0.382388	-0.292893	0.307546	-0.191919
Mangzhang	-0.0599884	-0.402083	-0.183503	0	0.0125078
Dongbo	-0.28666	0.170956	0.732051	0.344504	-0.0295954
Tiepu	0	0	-0.292893	1.23607	-0.00558729
Miaoxian	-0.0368982	0	0	0.33095	-0.205403
Dingyuan	0.0152614	0	0	1	-0.0217808
Shandian	-0.0553567	0	0	0.224745	-0.145249
Zhutang	-0.00415602	0	0	0	-0.0231985
Gaodian	-0.00706985	0	-0.42265	0.037749	-0.0505227
Shili	-0.0183105	0.0366604	0	1.02759	0
Zhahe	0.0166697	0.327123	0.732051	0.914854	0.285468
Suntiepu	0.00857051	0.000243033	0	2.4641	-0.257003
Mafan	0.0942034	0.0215745	-0.292893	0.111208	-0.0562779
Pobeihe	0.0211932	0.00871188	0.414214	1.13498	0
Baiqueyuan	0.0159279	0.377791	0	0.139171	-0.0942763
Zhuanqiao	0.00343618	0.0656662	0	1.93258	-0.290047
Xianju	-0.0303856	0	-0.292893	0.133893	0.019259
Beixiangdian	-0.0116732	0	-0.105573	0	0
Luochen	-0.000123977	0	0	0.843909	-0.237397
Yinpeng	-0.16014	0	0	0.264911	0.10409
Nanxiangdian	-0.122	0	0.224745	-0.560702	0.0169685
Yanhe	0.0095905	0	0.154701	1.85357	-0.0562779
Liangting	0.00298522	0	0	3.30116	0.06227
Hushan	-0.0114676	0	0	0.0229915	-0.105465
Huaidain	-0.094426	0	-0.0298575	0.045825	0.277022
Wenshu	-0.0740618	0	-0.292893	0.620185	-0.185363
Xinji	0.0189087	-0.00821381	0	0.0350983	-0.0743491
Shawo	-0.0111858	0.119864	-0.225403	2.29773	-0.0872535
Wuchehe	-0.121306	0.000914286	0	0.20185	-0.216148
Suhe	-0.021414	0.0419988	0.414214	2.6606	-0.0755701
Balifan	-0.0391341	-0.00571383	-0.0871291	0.705606	-0.0469305
Zhouhe	-0.0597721	0	0	0.0882144	-0.225831
Doushanhe	-0.0153712	0	0	1.23607	0
Huwan	-0.108762	0	0	-0.0645857	-0.033206
Qianjin	0.00688221	0	-0.292893	0.683251	-0.0606882
Kafang	-0.0156699	0	0	2.31662	-0.0352652
Guojiahe	-0.0263315	0	0	1.51661	-0.32705
Chendian	0.00579063	0	0	1.19089	-0.076833
Jianchanghe	-0.0384098	0	0	1.23607	-0.010531
Sidian	-0.000591466	0	0	0.67332	0
Tianpu	0.0168662	0	0	0	0
Shangshiqiao	0.0209201	0.00361653	0.732051	2.49285	0.20531
Yangang	0.0472373	0.00815507	-0.105573	4.2915	-0.233866
Shuangchunpu	0.0242306	0.00324985	-0.0741799	2.55903	0.095502
Wangqiao	-0.119625	0.00584374	0.290994	1.44949	0.0147729
Yuji	-0.0488658	-0.00105736	-0.552786	0.0801234	0.00699437
Daquandian	0.0404886	0.0283324	-0.292893	5.52687	-0.302228
Fengji	0.0278851	0.110173	0	0.779513	-0.122693
Wanggang	-0.0184165	0.144714	-0.292893	0.0317539	-0.264048
Guanmiao	-0.0707282	0.0709979	0	2.16228	0.0718201
Jinggangtai	-0.0280209	0	0.414214	3.47214	-0.0649389
Hefengqiao	-0.00897053	0	-0.105573	0	0.0228608
Liji	0.0272372	0	0	0.0856203	0.0461553
Suxianshi	-0.0549544	0	0	0	0.141397
Fushan	-0.0100893	0	0.224745	0.164283	-0.0180962
Wuhe	-0.0490732	0	0	0.0561177	-0.012007
Fengdian	0.0540477	0	0	0	-0.283423
Zhuangzhuyuan	-0.0530204	0	0	7.88819	-0.338278
Chenlinzi	-0.0396369	0.0113859	0.233588	1.21736	0.0435233
Liji	-0.00424096	0.00851215	-0.133975	1.44949	0.0453041
Jiangji	-0.00745519	-0.272472	0	0	0.0707462
Wangliu	0.0513954	-0.140019	0	-0.0914865	-0.156285
Guolutan	-0.00634655	0.466997	0	0.319371	-0.169404
Huzupu	-0.0026994	-0.263007	0	0.468626	-0.0966474
Fangji	-0.0789737	-0.0349949	0	-0.127128	-0.317519
Sanhejian	-0.0261771	0.00667615	-0.333333	0.0363755	-0.154141
Duanji	-0.017431	0.251187	0.224745	0.0145993	0.0557092
Wangpeng	-0.0182436	-0.349584	0.0954451	0.0760552	-0.0670076
Zhangguangmiao	0.0649011	0.034692	0.069045	0.549193	-0.0381028
Chenji	-0.0061384	0.0234547	0.0606602	0.322876	0.159124
Wumiaoji	-0.111304	0.0243812	0	0.175735	-0.241278
Fenshuiting	-0.14783	0.00749133	0	3.12311	-0.231788
Shifodian	0.142874	0.00213409	-0.183503	0.118034	-0.231788
Quanhepu	0.00518209	-0.044739	0	0.0215078	-0.2322
Zushimiao	0.0475943	0.00291441	-0.0741799	-0.25	-0.212695
Lidian	-0.0199699	-0.0971816	-0.292893	0	-0.190758
Shahepu	0.0455741	0	0.0801234	0.0788579	-0.0129119
Hongbu	-0.0128529	-0.00343617	0.527525	0.0359395	-0.070376
Yangji	0.0286756	-0.17178	-0.183503	-0.0535153	-0.131932
Magangji	0.013462	0	0	0.75119	-0.0805407
Caomiaoji	-0.000788393	0	0.224745	0	-0.355928
Nandaqiao	-0.0858898	0	0	0.224745	0.0356378
Zhaogang	-0.190828	0	0	0	-0.122693
Zhanglaobu	-0.00450878	0	0	0.617215	-0.205403
Xujiawan	0.000445918	-0.00856327	-0.292893	0.185227	-0.342875
Fenggang	-0.0238156	0	1.34521	0.333333	-0.128787
Liushudian	-0.186771	0	0	1.17124	-0.208594
Guantang	0.0493757	0	-0.292893	0.290994	-0.136782
Shuangliushu	0.0995072	0.59384	-0.244071	0.146051	-0.414363
Sanbei	0.00233785	0.124417	0	0.190238	-0.330963
Botaji	-0.0497822	0.00692406	0	0.581139	-0.384848
Renhe	0.00114297	0.00130976	0	1.47487	-0.40431
Fudian	-0.0613352	0.939848	-0.675557	0.224745	-0.374186
Xuezi	-0.00145719	-0.025744	0	1.23607	0.0263881
Taolinpu	-0.0758475	0.0104752	0.414214	0.612452	0.00844121
Huangsigang	-0.00357542	0.024756	-0.367544	1.20389	-0.275625
Jiangjiaji	-0.0150994	0.0407801	0.133893	2.11886	-0.215218
Chuanliudian	-0.00133024	0	-0.183503	2.74166	-0.31409
Weigang	-0.0597209	0	0	0.54422	-0.00694579
Zhangji	-0.0333127	0	0	0.06217	-0.253625
Lailong	0.0331647	0	0	1.68328	-0.225831
Longgu	-0.0544065	0	0	0.214986	-0.32705
Tandian	-0.0878533	0	0.154701	0.125463	0.258499
Shangyougang	-0.0139885	0	0	0.253566	-0.019768
Baidian	-0.0817457	0	0.224745	0.104889	-0.102589
Maji	0.0878131	0.0719771	0	0	-0.185976
Fanghu	-0.0126655	0.0461825	-0.183503	0.452966	-0.0223499
Xinli	0.00858118	0.0610211	-0.183503	4.21536	-0.0516963
Qisi	0.0572393	0	0	4.22813	-0.10914
Zhaoji	-0.00381108	0.0196128	0	1.07802	-0.227858
Taitou	0.00798125	0	-0.105573	0.107161	0.0145471
Wangjiagang	-0.0607339	0	-0.292893	0.414214	-0.257003
Gucheng	-0.0156959	0	0.069045	0.350763	-0.204031
Sankongqiao	0.00186755	0	0	1.36039	-0.34337
Zhangli	-0.0404212	0	0	0.414214	0.0169685
Dengwan	0.000897154	0	0	0.760682	-0.451556
Zhangzhuang	-0.00166263	0	0.224745	0.552125	-0.0829478
Wangdian	0.017405	0	-0.42265	0.437086	-0.224672
Gudui	-0.048504	0	0	0	-0.0313749
Luji	-0.0512844	0	0	0.402379	-0.498494
Baoxin	0.00804774	0.0146681	-0.0871291	5.78233	-0.300653
Xiazhuang	-0.0242151	-0.005928	-0.591752	0.0730867	-0.330002
Dongyue	-0.047903	-0.00987719	0	4.38516	0
Xiangdian	-0.0566107	0.0130834	0	6.07107	-0.284771
Xiaohuidian	-0.0294358	0.0345138	0	2.53553	-0.351954
Caohuanglin	-0.0519215	0.0736378	0	0.914854	-0.154149
Sunmiao	-0.0504511	0	-0.225403	0	-0.231788
Lukou	-0.0613394	0	-0.133975	0	-0.306789
Pengdian	-0.0121993	0	0	0.0954451	-0.33561
Yangdian	-0.0549411	0	-0.225403	5.16441	-0.279165
Zhangtao	0.0294436	0	-0.225403	0.779513	-0.370146
Baitudian	0.00272885	0	-0.292893	0.870829	-0.303462
Ganglidian	-0.00904592	0	0	0	-0.298817
Zhangling	-0.0229495	0	-0.292893	4.19615	-0.380324
Chenpeng	-0.018907	0	0	1.44949	-0.480556
Linhe	-0.0541924	0	0	4.56776	0
Guangdian	0.00539413	0	0	1.60768	-0.283678
Balicha	-0.057127	0	0.732051	1.28035	-0.355058
Libukou	-0.00488223	0	0	-0.0846652	-0.223162
Xuwan	0.0184868	0	0	0.21621	-0.480556
Cuiqiao	-0.0874285	0.0322801	0	4.61249	0.0222658
Jiangcun	0.0246898	0.0418038	0.224745	3.12311	-0.0527695
Baitan	-0.0867816	0.00862673	0	0.254404	0.0365543
Jiuyuan	-0.109112	0.00173467	0.0954451	0	0.0465441
Liansi	-0.117575	0.00205913	0	-0.218008	-0.205403
Daxin	-0.0871985	0.00340718	0	4.65685	-0.179665
Baotun	-0.0815992	0	-0.465478	0.038925	-0.0942763
Tianggang	-0.0844253	0.00116022	0	0.264911	0.0780525
Caoli	-0.0872077	0	-0.0871291	0.0749677	0.0441289
Chaigang	-0.0342289	0	0.290994	0.123903	-0.0717656
Gucheng	-0.0663917	0	-0.183503	0.0954451	0
Lutan	-0.0680843	0	0	0	-0.286919
Dalizhuang	-0.0871306	0	0.0954451	0.0954451	-0.138241
Chengjiao	-0.0789182	0	-0.0741799	0.0924964	0.059634
Xixiating	-0.085581	-0.440873	0	0.0101525	-0.0156404
Xiaoyao	-0.11438	0.0469349	0.224745	0	-0.207134
Fengmu	-0.209098	0.146167	0	0	-0.391574
Honghuaji	-0.136692	0.00110335	0.253566	4.80948	0.0157222
Neidui	-0.0661041	0.00033389	-0.292893	0.521278	-0.272954
Dongxiating	0.00486359	0.0435722	-0.292893	0.207122	-0.0942763
Xihuaying	-0.0727004	0	-0.183503	0.00796825	-0.348164
Zhifang	-0.0706035	0.00840055	-0.244071	0.102822	0.00901192
Chiying	-0.130868	0	0	0.0206207	-0.144008
Tiankou	-0.0166889	0	0	0	-0.0433406
Dongwangying	-0.0454458	0	0	0.0910895	0.00134229
Dawangzhuang	-0.0692055	0	0	0	-0.185976
Lidazhuang	-0.0262286	0	0	0.208941	-0.160982
Yebukou	-0.112831	0	-0.552786	0	-0.00537697
Huangqiao	-0.0882669	0	0.224745	0	-0.0596217
Aigang	-0.110959	0	0.224745	0.327672	-0.283678
Lianji	-0.137983	0.032264	0	0.0871146	-0.299813
Weiji	-0.1346	0.0165439	0	0.236159	0.0386872
Guqiang	-0.0888277	-0.0723153	-0.42265	0.481366	-0.230959
Baisi	-0.102486	0.00062383	-0.147197	0.387777	-0.216423
Bacun	-0.142354	0.0251514	1.44949	1.95804	-0.165558
Tanzhuang	-0.0849194	0.00422174	-0.5	0.184389	0.0268861
Dengcheng	-0.123402	-0.227577	0	1.9277	-0.0649389
Huji	-0.0987733	0.0703559	0.732051	-0.395529	0.0532111
Haogang	-0.191733	0	0	0.705606	0.0404587
Yaoji	-0.167076	0	0.154701	0.10755	-0.430153
Pingdian	-0.0877458	0	0.290994	-0.133975	0.0270136
Yuanlao	-0.135577	0	0	0	-0.21007
Huahe	-0.135191	0	0	3	-0.0690403
Shuzhuang	-0.0732961	0	0	0.0342956	-0.285313
Dawu	-0.19068	0	-0.292893	0.38675	-0.0217808
Zhuangming	-0.146197	0	0	0	-0.0649389
Zhangzhuang	-0.0987671	0	0	0.068188	0.019259
Liuzhuangdian	-0.062343	0	0	1.26936	-0.0521203
Liufuji	-0.196621	0.0347904	-0.292893	0	0.00334091
Laocheng	-0.172848	0.0201661	-0.42265	0.489091	-0.0030676
Zhaodeying	-0.209669	0.0113815	0.224745	0.00331676	-0.324085
Fujing	-0.150026	0.0685101	0.224745	0.0323708	0.10409
Zhidian	-0.179194	0.00366631	0.224745	0.111805	0.00355132
Xinanji	-0.0448486	0.00715905	0	-0.0208791	0.0225864
Baiji	-0.118285	0.0649886	0	0	-0.0651727
Liuwan	-0.0370485	0.000154655	0.224745	0.932184	-0.0313749
Lianchi	0.000100916	0.0716901	-0.0871291	0.208941	-0.0557542
Hongshan	-0.0715368	0.000334336	0	-0.514929	-0.303505
Beiyangji	-0.227213	0	0	0.480026	-0.412375
Xingzhuang	-0.24862	0	0	0	-0.323991
Fangying	-0.125962	0	-0.292893	-0.00896879	0.00134229
Lilaozhuang	-0.11232	0	-0.183503	0.604681	-0.169673
Fengying	-0.198978	0	0	0	0.00561868
Bianlukou	-0.0694876	0	0	-0.0139867	-0.225534
Wutai	0.0595657	1.27327	0	-0.59416	-0.266181
Nanfeng	-0.0410596	-0.00129829	0	1.6886	-0.0389639
Baima	-0.10392	0.110562	0	0.0594569	-0.0879414
Nngping	-0.0352637	0.0775843	0.069045	3.40959	-0.220669
Yilu	-0.0262567	0.0974998	0	0.340377	-0.165406
Qiandian	-0.0317274	0.280248	-0.292893	0.724996	-0.107607
Jizhong	-0.0175069	0.0672566	0	0.350381	-0.0483453
Shicao	-0.0574351	-0.0100509	-0.133975	0.836145	-0.0217808
Chengjiao	0.0398971	0	0	0	-0.0660112
Hutongang	-0.0487471	0	0.581139	1.21241	-0.128126
Jishui	-0.0483629	0	0	0.430488	-0.0107964
Zhangwanji	-0.0585414	0	-0.183503	3.47214	-0.0991464
Dingcun	-0.0326804	0	0.224745	0.319371	-0.239551
Shuanglou	-0.0834138	0	0	2.14787	-0.112604
Qiuqu	-0.128315	0	-0.0871291	3.26615	-0.229449
Dongfeng	-0.052702	0	0	0.457738	-0.330002
Baji	-0.0360157	0	0	2.71184	-0.290047
Lilou	-0.0304878	0	0	-0.035854	-0.115288
Huji	-0.027768	0	0.172604	0.232282	0.0837182
Xinzhan	-0.121346	0.0340988	0	0.0699238	-0.0270096
Lutai	-0.00487676	0.0576911	0.732051	0.0846523	0.000833336
Sitong	-0.0865688	0.111281	0	1.26385	-0.317922
Lincao	-0.109726	0.0408878	0	0.190238	-0.033865
Anling	-0.176583	0.00979671	-0.591752	1.64575	-0.13927
Zhuji	-0.040898	0	0.414214	0.0130725	-0.303936
Doumen	-0.103677	0	0.732051	1.42899	-0.321736
Fengtang	-0.0972629	0	0	0.0233494	-0.38985
Liuzhentun	-0.107471	0	-0.0871291	0.173376	-0.149745
Dalian	-0.114988	0	0	0.0190493	-0.0953911
Gedian	-0.123795	0	-0.183503	0	-0.473741
Huangji	-0.121942	0	0	0.255756	0.081519
Qilao	-0.0876843	0	0.224745	0.0465362	-0.0120806
Caohe	-0.0772593	0	-0.292893	0.276885	-0.556219
Changying	-0.0872085	0.00975421	-0.292893	0.121936	-0.0188951
Xunmukou	-0.0834399	0.0181203	0	1.08833	0.0289344
Laozhong	-0.100319	0.0308807	0.290994	1.66667	-0.209842
Zhukou	-0.128351	0.00829657	-0.183503	0.150371	0.0080601
Matou	-0.188848	0.00729699	0	0.285369	0.0090939
Longqu	-0.104133	0.064488	-0.42265	-0.0817749	0.0323912
Banqiao	-0.106231	0.0979866	0	1.67989	0.019259
Fucaolou	-0.0897266	0.0104342	0.0954451	0.839732	-0.124605
Machang	-0.141606	0.00156986	0	0.112007	-0.0505227
Maozhuang	-0.0791744	0.0884278	-0.105573	1.31595	0.0163997
Zhangji	-0.120008	0.00360516	0	0.00754728	-0.122693
Qingji	-0.166868	0.0236318	0	0.718879	-0.21366
Daxuzhai	-0.123488	0	0	1.43812	0.0158385
Zhuanlou	-0.114694	0	-0.292893	-0.301164	-0.0109342
Chengjiao	-0.10889	0	0.732051	0.0183502	-0.0802701
Yangmiao	-0.0452788	0	-0.133975	0.195612	0.0465441
Wangji	-0.0727062	0	-0.105573	0.949359	-0.199559
Gaoxian	-0.0693704	0	-0.42265	-0.119938	-0.0246
Zhimawa	-0.0800675	0	0.154701	0.421267	-0.272655
Dutang	-0.094678	0	-0.292893	0.732051	-0.0163041
Wulikou	-0.103597	0	0	1.02485	-0.127595
Gaolang	-0.0837961	0	-0.292893	0.414214	-0.332228
Guobei	-0.0265617	0	0.145973	0.189384	0.195756
Xuanwu	-0.0956616	0.00305948	0.037749	0.693979	-0.237461
Songhe	0.123938	0.000763359	0.069045	0.670172	-0.266454
Taiqinggong	0.0309668	-0.216429	0.183216	0.732051	-0.437925
Wangpiliu	0.0470779	-0.161173	-0.292893	0.0173591	-0.515903
Shiliang	0.00494177	0.00182893	0.48324	0.0265298	-0.00917742
Xinji	-0.0169918	0.00858964	0.118034	0.0224747	-0.0782732
Mapu	-0.00105918	-0.0600271	0.247219	-0.0549054	-0.302894
Jiatan	-0.00419069	0.0195993	0.658312	-0.0382308	-0.132265
Yanghukou	0.0294226	0.0291636	0.414214	1.81366	-0.153178
Zhangdian	-0.0502254	0.495642	0.118034	-0.139337	-0.112181
Guantang	-0.0294645	0.000229253	0.732051	0	-0.07814
Shengtiezhong	0.0273012	0.00147276	0.369306	0.183216	-0.0372462
Zhengjiaji	-0.0231677	0	0.414214	1.01133	-0.34337
Zhaocun	0.0575106	0	0.0488088	0.0478737	-0.307681
Renji	0.0742754	0	0.414214	0.0954451	-0.312322
Tangji	-0.0789823	0	0.414214	0.274755	0.3459
Gaoji	0.0101926	0	0	0	-0.483516
Qiuji	0.114203	0	0.154701	0.0488088	0.0492414
Mudian	0.0604864	0	0.224745	0	-0.103475
Nandun	-0.0195052	-0.314288	0.154701	0	-0.215771
Sundian	-0.0302594	0.0605991	0.0350983	0.0184859	0.0199318
Lizhai	-0.0301749	0.0174708	-0.133975	1.84939	-0.252472
Jialing	-0.091779	0.0102438	-0.118083	0	-0.38568
Gaosi	-0.0232673	0.00830285	0	-0.015749	-0.380582
Xiniao	-0.0565878	-0.0631108	0	0	-0.39906
Fuji	-0.034381	0.00328817	0.224745	0.326862	-0.503261
Guanhui	-0.152364	0.00199246	0	0.360147	0.0866849
Dingji	-0.125997	6.75333e-05	-0.0986122	0.245682	-0.202308
Moling	-0.112401	0.0376602	-0.105573	0.0016116	-0.385887
Wangmingkou	-0.0247057	0.0182526	0.195229	0.0558192	-0.250121
Fanji	-0.017624	0.0558899	-0.292893	0.206045	0.0739489
Sandian	-0.0102661	-0.0455962	0.414214	0.0571883	-0.286387
Yongfeng	-0.052499	0.0113443	0	0.0660036	-0.216928
Shuitun	0.040425	-0.103484	-0.183503	-0.0979327	-0.2235
Shahedian	-0.0108378	-0.0394553	0.224745	0.11035	-0.153093
Banqiao	0.0262882	-0.0423277	0	0	-0.317145
Yifeng	0.00817849	-0.00486828	-0.105573	0.0625593	-0.107807
Laohe	-0.0146313	0	0	0.170628	-0.127595
Humiao	0.00153679	0	0	0.0871146	-0.0926473
Wugouying	0.0403629	0.0224734	0	0.0189053	-0.229449
Quanzhai	0.0326733	0.116754	0	-0.0122704	0.3459
Shiling	0.05761	-0.0583861	0	0	-0.397784
Chushan	-0.00255665	0.00507034	-0.292893	0.178511	0
Pengyao	-0.0351311	-0.0169231	-0.292893	-0.120951	-0.457969
Leizu	-0.0463134	0	-0.42265	0.0996828	-0.355575
Songji	-0.0299871	0	-0.183503	0.255756	-0.0846366
Erlangping	-0.0427392	0	0	0.141504	-0.00783483
Zhongqu	-0.00695642	0	0	-0.0303101	-0.42101
Renhe	-0.0315616	0	-0.367544	0.16692	-0.371887
Tandian	-0.0140343	0	0	0.135104	-0.0402644
Lumiao	-0.0786138	0	0	0.040833	-0.0758371
Yangzhuang	-0.0328202	0	0	-0.53558	-0.517224
Zhuantan	-0.003544	0	-0.42265	-0.0317542	-0.294541
Caizhaihuizu	-0.000508627	0	0	0	-0.341875
Jiaozhuang	-0.0363182	0	-0.5	0.167748	-0.210922
Huangbu	-0.107913	0.00332097	-0.292893	0.487537	-0.193352
Yangji	-0.0686345	8.13587e-05	0	0.683251	-0.333319
Zhuhu	-0.0617363	0.00105932	0	0.0565411	-0.164453
Dangdian	-0.0416559	0.00149733	0	0.47442	-0.0206667
Zhuli	0.0721085	0.00158772	0	0	-0.412206
Huabei	-0.119933	-0.0497185	0	0.779513	-0.0571558
Taqiao	-0.12003	0.016043	0	-0.0239078	-0.272566
Donghong	0.0164298	0.0014405	0	0	-0.425601
Shaodian	0.173331	0.00407586	-0.552786	0.0978876	-0.115174
Wulong	-0.0504768	0	0	0.195229	0.00202843
Hedian	-0.0322499	0	0	2.82971	-0.412149
Hanzhai	-0.128412	0	0	0.330124	-0.295784
Daluli	-0.078706	0	0	0.0846523	-0.175055
Wuliangsi	-0.0944241	0	0	0.299038	-0.242693
Yangtun	-0.144459	0	0	1.34521	-0.160396
Caigou	-0.0889506	0	0	0	-0.107807
Qihai	-0.0776111	0	0	0.341641	-0.363395
Chongli	0.0506409	0	0	0.620185	-0.234633
Dongan	-0.0986208	0	0	1.89396	-0.105797
Xiaoyuesi	-0.0733665	0	0	-0.057191	-0.070376
Xihong	-0.091333	0	0	0.195229	-0.00937831
Baichi	-0.0824589	0	0	-0.031504	0
Yangbu	0.0517983	0.0349976	0.224745	-0.17569	-0.0334852
Donghedian	0.0225007	-0.130725	0	0.478237	-0.157088
Miaowan	0.0165199	0.0347656	0.0954451	0	0.0672315
Sheqiao	-0.00583809	0.00738781	0	0.20185	-0.024893
Xiyangdian	0.0868624	0.0447754	0	0.13001	-0.157185
Yangcheng	-0.0181895	-0.0452146	0	0.0370495	0.0137089
Guolou	0.0448199	0.0338681	0	0.543487	0.0125078
Litun	-0.0135585	0.0777804	-0.254644	0.183216	0
Wangjindian	0.0135933	0.0450006	0.154701	0	-0.0508691
Gaoyangdian	-0.0325363	0.0173578	0.133893	0.0146707	-0.227858
Wangzhong	0.000827598	-0.0389003	0	0.352845	0.0125078
Shizilu	-0.0191285	0	-0.133975	0.148121	-0.103815
Yuhuangmiao	0.0716863	0	-0.528595	-0.133975	-0.179121
Laowanggang	-0.0107112	0	0	0.0801234	0.00485483
Xindian	0.177543	0	0.264911	0.240347	0.0323912
Shuangmiao	0.0671443	0	0.183216	-0.0726382	-0.0850929
Handong	-0.00359205	-0.0230601	0.154701	0.46385	-0.147616
Runanbu	0.0224794	0.0745915	-0.42265	0.0823255	-0.246817
Tongzhong	-0.00230403	-0.00335077	0	0.016001	-0.35904
Dongou	0.00965142	-0.0690832	-0.42265	0.0461069	-0.26341
Xioangzhai	-0.00450248	0.00303607	0	0.107823	-0.131559
Dalin	0.0138018	-0.0124756	0	0.198289	-0.211408
Yongxing	-0.0259334	0.0267355	0	-0.0888531	-0.045845
Yuanzhai	0.00241567	0	0	0.0139867	-0.1089
Shenshui	0.010512	0	0	-0.115348	0.0184049
Fuzhai	0.0211373	0	0	0.0639904	-0.029085
Xinruandian	0.0228641	0	0	0	-0.0113695
Youfangdian	0.0246928	0	-0.133975	0.00873379	0.0122397
Leizhai	-0.000925177	0	-0.133975	0.148913	-0.123691
Wangwuqiao	-0.00342008	0	0	-0.00626965	-0.0562779
Lvhe	-0.0189683	0	-0.225403	0.21106	-0.145249
Pidian	0.0473036	0	-0.292893	0.206045	-0.0323255
Pengqiao	0.0332172	0	-0.183503	0.232883	-0.0858871
Lanqing	0.0262052	0	0	0.676163	-0.258647
Zhugou	0.118283	-0.0138522	0	0.0777347	0.17581
Rendian	0.0600837	-0.14516	-0.292893	0.0938138	0.0647784
Xinandian	0.100794	0.00729094	-0.225403	0.157026	-0.00537697
Liuzhuang	0.151188	0.0296173	-0.42265	0.305806	-0.0562779
Liudian	0.0323199	0.143526	0.0954451	-0.0215079	-0.10817
Wagang	0.11555	0.0516654	-0.711325	-0.0224748	-0.121115
Shuanghe	0.081656	-0.443371	-0.354503	-0.209431	0.0797941
Shigunhe	0.0401479	0.0214506	0	0.0190493	-0.109389
Lixindian	-0.0664504	0.0701681	0	0.333333	-0.0313749
Puhuisi	0.23071	-0.397127	-0.292893	0.486372	-0.163866
Yangce	0.0419405	-0.016041	-0.528595	0.248728	0.0465441
Magutian	0.103327	0.0920889	0	-0.18032	-0.0387648
Chunshui	-0.0270662	0.0424854	-0.108117	0.00754728	0.0568852
Guanzhuang	0.000970474	0	0.732051	0.0886621	0
Shewan	0.00745068	0.00628625	0	0.077033	-0.224403
Guoji	0.0159895	0.0174137	-0.5	0.198289	0.0165743
Taishanmiao	0.0875573	0.0118645	0	-0.0408337	-0.114004
Wangdian	0.0154051	-0.249738	-0.42265	0.0141851	0.0103851
Yangjiaji	0.0227549	0.000232639	-0.42265	0	0
Gaodian	0.0345048	0	-0.244071	-0.138643	0.0904504
Pangu	0.0151164	0	0	0.0289915	0.180767
Gaoyi	0.0420955	0	0	-0.0660083	0
Tongshan	0.0380344	0	0	0.133893	0.020072
Xiabeisi	0.0467451	0	0	0.0465362	0.059634
Xianghe	0.190195	0	0.0444659	0	0.294762
Fuzhuang	0.0349598	0	-0.367544	0	-0.131932
Jialou	0.0233353	0	0	0	-0.00769414
Huangshankou	-0.186625	0	0	0.0723805	-0.222356
Shuangmiaojie	0.0741765	0	0	0.0124228	-0.0289792
Wanggang	0.0150324	-0.0886234	-0.133975	0.0101525	-0.0402644
Liangzhu	0.0560956	0.00604561	0.0801234	0	-0.10817
Hexiao	0.00309218	0.0905528	0.0350983	0.224745	0
Laojunmiao	-0.00515409	-0.315219	0.118034	0.0711528	-0.0900237
Liupen	0.00221289	0.0774983	0.118034	0.0080973	-0.0313749
Jinpu	0.0442262	0.0272301	0.414214	0.0790661	-0.188991
Dongguanzhuang	0.0129901	0.1605	0.154701	0	-0.0323956
Changxin	0.0319484	0.0195647	-0.183503	0.0190493	-0.076833
Luodian	0.104383	-0.212584	-0.225403	0.0385816	0.00248762
Hanzhuang	0.00652847	0.00675696	0.414214	0	-0.191739
Sanqiao	0.0189587	-0.169326	0	0.163849	-0.194332
Zhanglou	0.0426739	0.0142339	0	0.25	-0.132556
Nanyudian	-0.0169932	0	0	0.0124228	-0.175936
Bandian	-0.00281645	0	0.414214	0.0177005	-0.195464
Yushan	-0.0207558	0.0282279	0	0.0206207	-0.0313749
Cahyashan	-0.00300868	0.630576	-0.292893	0.390444	-0.185363
Shizhaipu	-0.00825011	-0.00574026	0	-0.450159	-0.0527695
Hexing	0.033697	1.34103	-0.333333	0.0116963	-0.0166854
Shenzhai	0.113174	-0.00549386	-0.552786	0.0540926	-0.111186
Yangfeng	0.0387865	-0.00122817	-0.292893	0.0215078	0.00294996
Changzhuang	0.0366692	0.149788	-0.345346	0.0100505	-0.0829478
Huazhuang	-0.00718417	0.0908744	0	-0.272209	-0.132556
Huaishu	-0.0174753	0	0	0.253566	-0.0562779
Wencheng	0.0210301	0	0	0.0735653	-0.130745
Zhuandian	-0.0145361	0.00967356	0.224745	0.140175	-0.280314
Chendian	0.00365618	0.00288755	0.0954451	0.47196	-0.145249
Fogesi	0.027203	0.081302	-0.0645857	0.614665	-0.0463396
Liancun	-0.0246647	0.0578507	-0.105573	0.290994	-0.0527695
Tangcun	-0.016405	0.143008	-0.42265	-0.0703777	-0.00527763
Hanji	-0.0887384	0.0589098	0.414214	-0.00738017	-0.462015
Longkou	-0.0178042	0.0160582	0	0.284523	-0.00235854
Liqiaohuizu	-0.0407278	-0.00240097	-0.244071	0.051315	-0.145249
Huanglou	0.0130091	0.0663207	-0.209431	0.0301575	-0.210922
Sunzhao	0.0634006	0.0802414	0	-0.0288245	-0.150085
Yudian	0.0108116	0.0982856	0	1.10311	-0.394037
Hewu	-0.0164426	0	0.0954451	0.00975633	-0.472016
Guanjin	0.00965564	0	0	1.73252	-0.042103
Songgang	0.00796723	0	0	0	-0.26545
Duangang	-0.0185055	0	0	1.22111	-0.348164
Jiantou	-0.00228423	0	0.0801234	0.00673408	-0.00492389
Yangzhuanghu	0.11037	0	-0.552786	0	-0.0730022
Huazhuang	0.0432776	0	0.414214	0.00975633	-0.197532
Licheng	0.108545	0	-0.183503	0.190238	0
Mituosi	0.0895751	0	-0.42265	-0.0350987	-0.0163041
Kejing	0.0537682	-0.0104384	0.0392305	0.638815	-0.0850929
Wulongkou	-0.0655804	-0.323242	0.105542	0.0843543	-0.125943
Zhicheng	0.0513791	0.0111912	-0.0488103	0.48324	-0.114414
Chengliu	0.000424151	-0.0143272	0.0392305	0.32916	-0.195603
Shaoyuan	-0.0277831	-0.188834	-0.0871291	0	-0.0850929
Potou	-0.0270296	0.00395508	-0.225403	1.19089	-0.050266
Lilin	-0.00162804	0.0674995	-0.057191	0.010363	-0.160216
Dayu	-0.111201	-0.0180436	0	0.0701221	0
Sili	0.0459969	0.0433219	-0.183503	0.651446	-0.101003
Wangwu	-0.0632164	-0.585146	-0.292893	1.82038	-0.0153402
Xiaye	0.00830746	-0.273197	0	0	-0.0794935
