# Supplementary material for: Why small towns are shrinking: The spatial heterogeneity of small towns shrinkage and the impact of it from the perspective of rural-urban interaction in China
Source: PLoS One. 2023 Nov 2;18(11):e0293889. doi: 10.1371/journal.pone.0293889 (PMC10621925; doi:10.1371/journal.pone.0293889)
Supplement: S2 File — (XLSX) [file pone.0293889.s002.xlsx]

## Sheet: data
city	county	X1	X2	X3	X4	X5	X6	X7	X8	X9	X10	X11	X12	X13	X14	X15	X16	X17	X18	X19
Zhengzhou	Zhongmou	0.6093	0.0439883	14982.3	89191	0.451974	0.741387	1.51343	1.31257	19.5876	28.3917	30.9226	2.73761	0.0819605	1.6141	0.776092	1.3212	331.262	3.07848	0.126307
	Gongyi	0.6511	0.0190114	16106.4	103574	0.403995	0.76639	1.35997	1.27291	13.0799	52.906	69.6682	2.81862	0.0570393	1.21756	1.0789	0.792493	123.439	1.03605	0.768896
	Xingyang	0.5808	0.0530035	13846.2	75638	0.457685	0.798042	1.54625	1.77234	15.7275	43.3228	55.0336	2.07766	0.0535097	1.68464	0.964377	0.579035	149.559	1.30447	0.340145
	Xinmi	0.6407	0.0404313	14702.1	85430	0.447231	0.808457	1.53905	1.40004	22.6869	66.8765	63.8983	2.52054	0.05366	1.15236	1.05851	0.705584	140.704	0.863762	0.497052
	Xinzheng	0.665	0.0319829	15152.1	93230	0.441347	0.77927	1.47915	1.06506	18.8602	50.2593	37.5734	3.12895	0.210329	1.17343	1.27406	1.88907	276.558	1.59842	0.35368
	Dengfeng	0.5851	0.0213675	12831.4	62516	0.475694	0.647796	1.66346	1.56956	17.8893	77.7732	69.2993	1.94843	0.0206586	1.14105	1.48602	0.372038	122.057	0.875066	0.625699
	Zhongyuan	0.966	1.07143	14354.8	81964	0.604315	0.990915	1.68831	2.37942	17.4638	63.2953	86.9035	2.17892	0	1.15205	1.40571	6.34461	425.067	0	0
	Erqi	0.904	0.348837	14226.3	72143	0.764852	0.988546	1.65404	1.13845	11.9691	229.96	283.278	0.693349	0	1.2673	1.11652	4.86665	69.1073	1.72105	0.284223
	Guanchenɡ	0.9119	0.254237	20556.3	147052	0.505759	0.973943	1.45954	1.2615	20.1708	55.4937	87.203	0.793885	0	1.16395	1.40214	16.1431	184.913	3.15172	0.160041
	Jinshui	0.968	0.182927	18345.1	128209	0.865918	0.98977	1.69731	1.54484	13.0323	144.65	183.821	2.3184	0	1.32564	1.89625	19.9261	106.078	8.02948	0.110683
	Shanɡjie	0.9857	0.0406504	14668.1	86166	0.524353	0.94181	1.9581	2.43508	15.1489	57.7892	69.4087	5.32736	0	1.49882	0.893621	2.68071	173.339	4.19701	0.117389
	Huiji	0.7106	0.0920245	13770.6	53633	0.62933	0.844219	1.28286	1.23565	23.367	24.8923	44.4613	0.188388	0	1.05884	1.00367	1.25133	132.25	1.6017	0.095387
Kaifeng	Qi	0.3885	0.0246711	6779.7	39586	0.403161	0.584336	1.63363	1.03135	14.3314	40.78	69.4101	0.685703	0.0402272	1.98889	1.04028	0.295004	229.102	0.38154	0.649263
	Tonɡxu	0.4129	0.0276753	7687.34	51429	0.414001	0.505012	1.64261	0.800291	17.0711	48.05	83.1552	0.83035	0.102944	1.5508	1.74151	0.363155	278.323	0.267459	0.561124
	Weishi	0.4257	0.0249584	7699.82	51388	0.380552	0.457791	1.79718	0.798489	18.7542	64.08	72.4747	1.0266	0.0618125	1.96023	0.742559	0.33293	204.021	0.616427	0.508657
	Lankao	0.4688	0.0263158	7536.12	49600	0.424851	0.634825	1.98519	0.669622	16.0975	77.74	106.788	1.21354	0.0601667	1.52432	2.5821	0.343405	263.081	0.797889	0.705361
	Lonɡtinɡ	0.8296	0.245902	7636.42	51653	0.720428	0.857634	1.94784	0.744325	5.1175	71.81	119.962	8.02094	0.0495124	1.99262	1.14247	3.21768	832.013	0.898515	0.952926
	Shunhe	0.9774	0.194805	8289.46	58877	0.497252	0.878261	1.98454	1.46428	15.8696	133.73	202.375	71.8822	0.0873928	2.29866	1.21088	1.55217	61.4318	0.290793	0.975845
	ɡulou	0.9473	0.254237	9452.91	73626	0.811113	0.817121	1.98949	1.62669	16.9168	261.71	350.929	29.5912	0.0601667	1.92112	1.19268	1.70518	67.0303	0.501163	0.907912
	Yuwanɡtai	0.7941	0.223881	9701.02	76413	0.563268	0.705426	1.63363	0.849108	17.143	124.3	138.733	6.35264	0.0651316	2.07461	1.16133	1.40304	79.7402	0.161558	0.783807
	Xianɡfu	0.396	0.020436	6971.82	41917	0.370199	0.537332	1.80843	1.06802	26.0821	31.09	55.6169	1.08095	0.0592431	2.33098	0.785637	0.224996	273.978	0.41742	0.597036
Luoyang	Menɡjin	0.5763	0.0570342	10201.4	80069	0.359849	0.666428	2.0853	2.47604	14.1404	47.9137	58.2974	1.55349	0.154583	1.70155	0.935929	0.446864	248.119	0.601344	0.740475
	Xinan	0.5463	0.0311203	11991.1	108102	0.401358	0.702899	2.07062	2.45862	17.415	57.9731	54.6019	1.75877	0.287264	2.14701	0.736523	0.450584	106.147	0.556764	0.780998
	Luanchuan	0.5989	0.0101557	10345.7	82002	0.431556	0.773323	2.49262	2.95969	17.7066	62.6834	62.5611	1.83059	0.0446058	1.93673	0.98289	0.110327	339.742	0.886629	0.859247
	Sonɡ	0.4135	0.0189633	7334.73	37964	0.520039	0.556557	2.33226	2.76928	18.3115	73.0316	61.5158	0.839752	0.0587077	2.01883	0.882258	0.0684536	73.4429	0.690995	0.618397
	Ruyanɡ	0.4616	0.0221239	7647.3	43349	0.495143	0.548517	2.31323	2.74668	17.2699	56.0129	55.714	1.0418	0.145438	1.6893	1.04575	0.139533	109.083	1.02561	0.609463
	Yiyanɡ	0.4692	0.0457317	8471.38	54733	0.488915	0.608996	2.42625	2.88088	15.181	80.4442	69.3562	1.22073	0.059653	2.863	0.64719	0.196388	128.459	0.547362	0.676662
	Luoninɡ	0.4003	0.0174014	8396.37	52122	0.484818	0.516042	2.45255	2.91211	13.837	90.2149	69.7903	0.799267	0.0704382	1.76628	1.06042	0.0904861	64.5923	0.887881	0.57338
	Yichuan	0.4913	0.0530035	8393.77	54289	0.478431	0.669711	2.02639	2.40609	16.912	69.096	66.6499	1.21372	0.111551	1.57373	0.983359	0.403481	145.181	0.874886	0.744123
	Yanshi	0.6463	0.0385604	10155.8	80005	0.409919	0.741993	1.56638	1.85989	12.4747	69.934	69.934	2.34624	0.111321	1.83996	0.650142	0.660901	177.973	0.661851	0.824437
	Laochenɡ	0.9727	0.145631	10040.4	81735	0.36845	0.917647	2.26367	2.68784	15.5983	40.4281	40.9037	54.7831	0.872585	1.93841	0.891839	3.50793	159.637	0.575404	1
	Xiɡonɡ	0.9675	0.197368	13467.4	132093	0.66726	0.973312	2.32217	2.7573	19.8403	134.741	194.368	45.8641	0.666558	1.92932	0.919196	8.63735	87.2879	0.873399	1
	Chanhe	0.9617	0.100671	8439.87	55827	0.695138	0.84219	2.07033	2.45827	20.2762	209.646	228.443	38.8532	0.88873	1.5851	0.997473	2.92201	88.5943	0.162232	0.935767
	Jianxi	0.9892	0.140187	10626.7	87965	0.566169	0.967663	1.75389	2.08254	18.4215	110.235	126.102	140.469	0.707236	1.55477	0.861499	14.028	91.9207	1.39477	1
	Jili	0.897	0.0287356	22521.6	284677	0.302651	0.819355	2.36822	2.81198	11.5754	70.8092	103.902	13.2642	1.19646	2.23479	0.809288	2.32823	299.075	1.06361	0.910394
	Luolonɡ	0.8806	1.25	9396.31	70773	0.653697	0.862289	2.28148	2.70898	23.7129	59.8999	66.6159	11.3596	0.716566	1.6115	1.0812	3.52817	215.923	0.408548	0.958099
Pingdingshan	Baofenɡ	0.4654	0.0724638	7049.91	67232	0.433173	0.593278	1.87667	2.72316	19.9087	50.94	62.9812	1.05098	0.123743	1.75402	1.43757	0.468726	188.506	1.47776	0.664986
	Ye	0.3514	0.0480769	5625.94	30551	0.458415	0.44737	2.33777	3.39225	16.2363	41.26	48.4811	0.749052	0.147496	2.18499	1.06328	0.166508	230.557	1.49671	0.697161
	Lushan	0.3265	0.0522648	6330.55	22018	0.514997	0.559292	2.8829	4.18327	18.969	58.46	51.2639	0.611231	0.0891834	2.69449	0.858583	0.0720058	359.116	1.43833	0.643179
	Jia	0.3898	0.0505051	6512.3	40601	0.426343	0.527928	2.31034	3.35244	15.1285	66.41	71.485	0.802838	0.181929	2.15935	0.831233	0.280923	183.13	1.61569	0.581698
	Wuɡanɡ	0.5873	0.017341	7681.96	47908	0.384583	0.577214	2.07354	3.00884	18.7351	51	70.7019	2.63771	0.145558	1.93803	0.873238	0.219782	227.699	1.39372	0.703561
	Ruzhou	0.4786	0.0223881	6404.59	49953	0.496097	0.565769	1.59955	2.32105	19.8775	68.44	81.5309	1.11547	0.088686	1.49502	1.02484	0.308842	140.536	0.754781	0.87616
	Xinhua	0.9608	0.140187	7495.68	71858	0.44769	0.958178	1.92526	2.79367	15.6034	126.72	170.097	39.5194	4.80132	1.79944	1.05872	4.8786	112.243	1.44057	0.734536
	Weidonɡ	0.9759	0.101351	6919.75	88143	0.4346	0.895717	1.82743	2.65172	16.6042	89.77	133.353	64.935	7.14606	1.708	0.986506	2.96398	128.554	1.23072	0.789234
	Shilonɡ	0.7761	0.0455927	7056.27	126695	0.411008	0.732627	1.65541	2.40211	15.3876	19.29	43.4084	5.53608	5.41591	1.54723	1.22454	0.641584	297.39	1.22489	0.811518
	Zhanhe	0.8075	0.108696	9421.64	63715	0.588685	0.792217	1.84462	2.67666	16.9015	33.55	70.8381	6.7411	4.59239	1.72407	0.903508	1.76327	154.802	0.308255	0.445447
Anyang	Anyanɡ	0.4088	0.0553506	4077.27	12033	0.57565	0.5074	1.64552	2.82839	18.7441	14.73	18.0933	0.856356	0.00488303	1.31646	1.22158	0.194106	196.642	0.775105	0.501499
	Tanɡyin	0.515	0.0612245	4719.62	38076	0.415375	0.632483	1.77637	3.19268	18.9081	38.55	48.9011	1.38994	0.227675	1.42115	1.36091	0.267601	249.512	0.607332	0.563777
	Hua	0.3638	0.0178147	7511.16	33491	0.432204	0.611212	2.0482	3.62283	21.0488	55.63	52.6739	0.785336	0.0327607	1.63861	1.32568	0.215932	244.185	0.614503	0.702759
	Neihuanɡ	0.2669	0.0237342	4052.53	27000	0.3773	0.667366	1.73297	2.87795	16.3321	47.65	47.647	0.525984	0.0291726	1.38643	2.09816	0.160891	191.072	0.421912	0.679124
	Linzhou	0.5678	0.026087	4547.68	59481	0.457804	0.72632	1.48022	2.11999	21.6434	55.95	46.098	1.78475	0.0752636	1.18422	1.26848	0.271532	186.332	0.863667	0.741517
	Wenfenɡ	0.9451	0.288462	1280.43	42158	0.769421	0.951368	1.86034	2.48446	22.3825	84.7694	105.042	33.6622	0.0752636	1.48832	1.39014	2.0787	142.396	0.670096	1
	Beiɡuan	0.8908	0.333333	1373.11	49258	0.701903	0.910445	1.61609	2.33828	16.1915	90.9052	112.645	15.9505	0.0494024	1.29292	1.30997	1.80056	100.388	0.722788	1
	Yindou	0.8907	0.157895	2597.71	148608	0.290633	0.738678	1.81706	2.92958	14.1913	171.979	213.108	15.9516	0.113838	1.4537	0.925331	0.478137	124.825	0.819548	0.369339
	Lonɡan	0.5611	0.128205	1520.76	61155	0.227856	0.586827	1.83603	2.85	16.2681	100.68	124.758	2.50183	0.0752636	1.46887	0.959185	0.453716	188.147	1.09183	0.293414
Hebi	Jun	0.3705	0.0511945	3811.7	43747	0.353779	0.633698	1.38158	1.85784	17.9605	40.96	41.985	0.825825	0.0772154	1.91964	0.685076	0.283364	211.621	1.02528	0.704109
	Qi	0.5814	0.0769231	5737.28	92248	0.276129	0.720117	1.56123	1.41078	17.371	83.25	85.2684	2.11392	0.106069	1.34964	1.02695	0.426578	200.49	1.03345	0.80013
	Heshan	0.8393	0.0470219	13322.9	119708	0.223093	0.738806	1.75344	1.43645	11.1476	112.587	812.934	10.1717	0.628075	1.70245	0.954723	0.612946	278.296	0.772875	0.820896
	Shanchenɡ	0.863	0.0655022	9456.13	82092	0.312572	0.751196	1.75347	1.82117	17.6651	88.2132	636.945	12.3005	0.593388	1.78118	0.708395	0.662589	145.561	0.367026	0.834662
	Qibin	0.8339	0.882353	7550.93	56752	0.496599	0.879686	2.18266	1.86011	19.1878	71.7546	518.105	9.7801	0.64065	2.90226	0.798558	0.763522	189.715	0.866853	0.977429
Xinxiang	Xinxianɡ	0.5613	0.0773196	10046.3	62670	0.36572	0.965233	1.576	2.33993	16.7527	39.24	53.965	2.29278	0.0407678	1.25938	0.830682	0.553919	188.879	1.17954	0.429163
	Huojia	0.5076	0.0531915	8144.6	42476	0.41673	0.539004	1.48322	1.41053	16.5282	66.58	55.998	1.32833	0.0628909	1.35779	0.943068	0.361936	159.244	1.1677	0.404254
	Yuanyanɡ	0.3985	0.0420168	7198.34	32667	0.457019	0.493534	1.76975	2.29089	17.1993	46.41	56.9186	0.805773	0.0398889	1.32621	0.871702	0.188076	346.438	1.18053	0.535839
	Yanjin	0.3907	0.0439883	7265.88	34093	0.475732	0.520937	1.54727	1.65996	16.9358	70.96	52.8646	1.00507	0.0790933	1.53091	0.949604	0.173488	248.316	1.20461	0.504847
	Fenɡqiu	0.394	0.0213675	7301.12	22984	0.422811	0.582202	2.04459	2.68403	15.0749	56.47	44.1052	0.864366	0.00422373	1.37932	0.791571	0.195595	244.39	1.17946	0.481225
	Zhangyuan	0.5762	0.0176471	9181.86	54239	0.3601	0.83662	1.32012	1.63504	19.2492	48.72	57.5938	1.77764	0.216477	1.36433	0.870482	0.466384	248.303	1.17199	0.929577
	Weihui	0.4763	0.0553506	7605.74	37686	0.464312	0.521587	1.5636	2.17201	18.0942	109.41	101.711	1.27676	0.0234449	1.32473	0.790022	0.206659	215.117	1.1792	0.421594
	Hui	0.5074	0.0493421	8077.97	41758	0.416693	0.631523	1.8153	1.93555	26.1321	52.24	44.6064	1.32602	0.21918	1.51372	0.779639	0.206407	191.62	1.18897	0.426497
	Honɡqi	0.9531	0.245902	12584.5	91751	0.529669	0.95427	1.88891	0.168278	23.7218	104.356	133.113	49.6226	0.98267	2.44729	0.78091	3.63974	132.789	1.17237	0.403158
	Weibin	1	0.16129	8753.36	48375	0.717715	0.883292	0	0	22.7943	77.5303	98.8952	0	0	0	0	1.85469	137.845	1.17029	0.399453
	Fenɡquan	0.5551	0.128205	9183.46	54146	0.462871	0.665753	1.84843	1.72445	22.6332	80.5419	102.737	3.04439	0.909509	1.7832	0.764483	0.697913	226.888	1.06964	0.812783
	Muye	0.9772	0.357143	9427.17	56767	0.50837	0.896871	1.781	1.44422	22.8356	82.2483	104.913	103.887	0.788842	1.35154	1.35932	2.17232	107.079	1.1705	0.150618
Jiaozuo	Xiuwu	0.5355	0.0731707	2660.03	55766	0.486706	0.762061	1.71019	1.57605	12.3667	63.46	63.1029	1.50853	0.0632877	1.59348	1	0.227758	195.399	1.17495	0.745336
	Boai	0.5884	0.075	3433.17	44188	0.525207	0.67533	1.69828	2.11302	14.7884	65.35	58.3333	1.83313	0.145936	1.65971	1.05747	0.369369	147.479	1.43004	0.596527
	Wuzhi	0.4831	0.0519031	3047.96	51070	0.468834	0.572134	1.63602	1.72665	14.7646	53.17	50.9291	1.17504	0.09457	1.65071	0.96875	0.421992	207.841	1.25616	0.775851
	Wen	0.5466	0.0362319	3066.45	53795	0.499931	0.615408	1.60318	1.65272	14.692	57.91	58.067	1.75418	0.138514	1.78083	0.981818	0.450707	184.865	1.27935	0.841305
	Qinyanɡ	0.6253	0.0326087	4458.51	67316	0.495639	0.683954	1.57072	1.78293	15.5426	39.45	48.9841	2.22529	0.168632	0.964245	1.03321	0.499076	159.794	1.27289	0.697494
	Menɡzhou	0.5714	0.0242326	4387.68	82319	0.356297	0.821087	1.5781	2.5041	13.0362	63.39	66.1088	1.85367	0.127859	1.01685	1.0519	0.53297	174.664	1.28824	0.748936
	Jiefanɡ	0.9954	0.258621	2568.21	53323	0.800209	0.994908	0	0	54.3888	99.1568	80.12	0	0	0	0	2.57209	96.5421	1.19016	1
	Zhongzhan	0.7842	0.163043	4763.27	98712	0.321948	0.750794	1.62235	1.29953	23.4701	141.621	114.432	7.51847	0.129025	1.30743	0.90493	0.648827	159.299	1.01092	0.517886
	Macun	0.6252	0.12931	2031.04	55879	0.439354	0.810638	1.60583	1.82858	24.4203	108.368	87.5631	3.4603	0.152191	1.62987	0.915625	0.593934	0	1.12775	0.780896
	Shanyanɡ	0.7241	0.789474	3218.55	67996	0.60369	0.936669	0	0	36.1843	113.615	91.8023	0	0	0	0	5.13887	151.118	1.71261	0.674157
Puyang	Qinɡfenɡ	0.3322	0.0793651	7489.45	34044	0.432267	0.686988	1.61123	1.27803	15.145	49.45	42.4734	0.641901	0.057485	1.15108	1.02905	0.241019	197.014	0.704391	0.763319
	Nanle	0.3514	0.0277264	7797.23	37243	0.470898	0.663701	1.73921	2.03873	15.0285	56.06	42.4102	0.686337	0.0682114	0.111004	0.607427	0.283061	184.082	0.618986	0.737446
	Fan	0.3588	0.0252951	8899.31	48293	0.440915	0.70056	2.02015	4.12002	17.6207	39.02	45.6089	0.766107	0.0699461	1.43308	0.978158	0.350016	279.692	0.986165	0.7784
	Taiqian	0.3363	0.0161464	6896.64	36806	0.52289	0.692824	2.05446	1.66926	16.3126	51.58	52.639	0.697135	0.0209804	1.35689	0.976025	0.301041	250.557	0.776084	0.769804
	Puyanɡ	0.4316	0.217391	6985.63	28727	0.555591	0.691587	1.94322	2.46865	15.679	65.56	51.6632	0.889958	0.0522258	0.932686	0.982914	0.207327	230.395	0.795861	0.76843
	Hualonɡ	0.8556	0.227273	10627.5	66832	0.542695	0.983886	2.05542	2.33697	16.9528	84.8024	214.225	8.4484	0.22162	2.28604	1.25502	5.8932	219.416	0.951307	1
Xuchang	Yanlinɡ	0.4491	0.0473186	5142.62	67725	0.490232	0.649444	1.63673	2.39601	15.578	60.47	53.516	0.973129	0.755913	1.89858	0.748739	0.427344	247.061	1.38834	0.629457
	Xianɡchenɡ	0.4256	0.026738	5182.83	68751	0.486677	0.433321	1.66624	2.15673	15.7133	57.04	53.0824	0.926029	0.0328298	1.70061	1.2077	0.507505	210.191	0.715393	0.628801
	Yuzhou	0.5092	0.0332594	5457.22	76553	0.405607	0.574511	1.73	1.39001	14.9181	48.93	49.7522	1.3156	0.250971	1.46463	0.926614	0.578346	165.934	0.912078	0.793112
	Chanɡɡe	0.5588	0.0614754	6634.99	110107	0.252505	0.789793	1.64952	0.985372	14.9483	37.07	54.4008	1.56969	0.133478	1.13155	0.918906	1.20228	207.822	0.875372	0.875084
	Weidou	0.9502	0.441176	5239.14	71199	0.635191	0.996853	0	0	14.3012	92.9836	132.559	0	0	0	0	4.34093	109.671	1.17647	1
	Jianan	0.3815	0.00814775	5436.3	76012	0.408839	0.582847	1.6648	1.55494	13.7842	41.7937	53.5488	1.10851	0.658073	1.25599	1.19207	0.595317	304.375	0.988057	0.765091
Luohe	Wuyanɡ	0.4315	0.0276753	827.791	49932	0.462712	0.558976	2.11632	4.24052	16.0738	61.98	56.6644	0.816669	0.0524625	2.00557	0.967896	0.290631	244.188	1.09884	0.621084
	Linyinɡ	0.5014	0.0488599	895.042	59342	0.421174	0.614592	1.56635	1.51447	14.5542	54.3	54.2703	1.08609	0.0341895	1.48437	1.11282	0.433508	192.641	1.52153	0.68288
	Yuanhui	0.694	0.106383	990.561	73545	0.659611	0.777442	1.73906	2.9297	9.32099	12.9762	12.3568	3.56825	0.188785	1.64805	1.07792	1.02775	150.978	1.46118	0.863825
	Yanchenɡ	0.6053	0.652174	832.937	51223	0.603782	0.596802	1.72527	2.52384	16.7199	36.448	45.2983	2.41248	0.0602039	1.63498	1.06412	0.626077	174.911	0.990679	0.663114
	Zhaolinɡ	0.5574	0.142857	1175.87	99836	0.368775	0.54677	1.68027	1.56898	17.2608	36.44	41.34	1.98119	0.078486	1.59234	1.09804	1.22756	168.204	0.551595	0.607522
Sanmenxia	Mianchi	0.537	0.0235479	8206.54	70499	0.39345	0.669483	1.84269	3.95123	14.7021	70.57	65.5061	2.06013	0.0998436	1.72229	0.591025	0.153427	291.737	0.468949	0.519925
	Lu	0.4364	0.0130321	7408.48	37751	0.483203	0.428439	2.54238	5.45155	14.4124	66.2	62.768	1.06444	0.0412678	2.37626	0.428369	0.0298127	371.847	0.477912	0.249744
	Yima	0.97	0.0199734	8601.1	101340	0.350186	0.920307	0	0	9.87838	129.38	109.352	85.1084	0	0	0	1.22375	308.576	0.580055	0.603972
	Linɡbao	0.4252	0.030303	8128.06	65516	0.358282	0.543053	1.72153	3.69143	13.2508	50.77	62.9816	1.07865	0.066372	1.60904	0.632621	0.142388	308.807	0.554662	0.450339
	Hubin	0.9236	1.15385	16209.5	88778	0.577699	0.831382	0	0	13.3008	267.809	277.417	0	0	0	0	1.56395	117.865	0.361692	0.469385
	Shanzhou	0.5115	0.101351	7181.68	90005	0.403889	0.500406	2.06247	4.42249	7.89235	55.698	53.1347	1.84358	0.164708	1.92771	0.528045	0.15374	336.4	0.572754	0.476536
Nanyang	Nanzhao	0.4069	0.0208623	6661.98	32783	0.447002	0.726244	2.22301	3.08057	25.8589	51.73	59.4684	0.856575	0.0960961	2.21741	0.909836	0.0606212	81.6299	0.512179	0.554321
	Fanɡchenɡ	0.438	0.0193299	5704.88	30201	0.48335	0.728764	2.09647	2.90522	11.1497	55.19	37.6102	0.879002	0.0406828	1.25845	1.10976	0.104076	151.142	0.66314	0.754246
	Xixia	0.541	0.0128315	6909.21	57292	0.460811	0.748594	1.88151	2.60733	25.9619	75.24	68.5022	1.92077	0.0696397	1.63735	1.04321	0.0746931	84.803	0.350837	0.480279
	Zhenpinɡ	0.4588	0.0415512	8130.47	32234	0.536103	0.677345	1.91075	2.64785	15.709	44.84	37.5994	1.01422	0.0548332	1.93768	0.856322	0.179003	216.698	0.663516	0.816146
	Neixianɡ	0.4842	0.0210084	6629.48	47931	0.362119	0.649922	2.01325	2.7899	17.8358	67.58	54.1978	1.20058	0.0789404	1.99227	0.850746	0.114342	191.556	0.686376	0.602637
	Xichuan	0.5203	0.0132979	6034.52	45425	0.451137	0.556991	2.38327	3.30265	14.6296	55.98	53.3977	1.40847	0.0455798	2.04212	1.44304	0.0870795	129.973	0.662812	0.534483
	Sheqi	0.4247	0.0331126	5787.38	31547	0.497447	0.560194	2.089	2.89487	17.0506	46.23	47.4181	1.06538	0.0901376	1.94308	1.1789	0.148121	193.071	0.648059	0.869531
	Tanɡhe	0.4366	0.0285171	5187.77	35771	0.481118	0.684254	1.98188	2.74642	18.1173	52.67	50.6544	0.98168	0.0655493	1.35515	0.961806	0.151767	225.827	0.742512	0.86257
	Xinye	0.4551	0.0230769	5457.98	45582	0.5106	0.609626	1.76377	2.44416	17.5144	50.73	45.7863	1.16127	0.143625	1.13866	1.71359	0.259369	278.099	0.415986	0.743587
	Tonɡbai	0.5328	0.0103663	6513.89	48515	0.443609	0.603872	2.2618	3.13432	15.5159	72.04	67.5373	1.31391	0.0490674	1.64806	0.887147	0.0952456	120.151	0.936862	0.745818
	Denɡzhou	0.4287	0.0263158	5398.45	34094	0.497707	0.593133	1.80199	2.49714	18.3562	67.28	48.7906	0.916074	0.0324826	1.67883	0.981928	0.182017	254.006	0.578257	0.934773
	Wanchenɡ	0.6702	0.416667	7514.78	44005	0.590144	0.745544	2.1167	2.93325	21.3758	95.3327	106.926	2.03178	0.12014	1.97356	0.716883	0.446178	184.762	0.51028	0.866529
	Wolonɡ	0.7007	1.5	8892.9	52015	0.656598	0.790343	2.1515	2.98148	23.2176	114.567	126.151	2.34128	0.125202	1.80484	0.858521	0.056154	141.241	0.499434	0.883746
Shangqiu	Minquan	0.4117	0.0220588	8779.22	36879	0.495462	0.614325	2.29671	3.06327	16.3798	55.47	50.2546	0.949943	0.0167554	1.73506	1.23936	0.222512	356.094	0.658411	0.734258
	Sui	0.3888	0.0216138	7704.18	32392	0.396954	0.591273	2.32935	4.51605	16.9761	57.41	67.3529	0.809708	0.0764547	1.76452	0.955018	0.254783	261.112	0.572961	0.700211
	Ninɡlinɡ	0.4104	0.0333333	7943.21	33403	0.448773	0.472914	2.05613	4.99637	15.2033	41.73	62.129	0.917818	0.0506944	1.6363	1.22859	0.235747	360.283	0.449227	0.701702
	Zhechenɡ	0.4005	0.0258176	8570.23	36235	0.400071	0.609284	2.13885	1.89029	12.3521	67.31	66.313	0.85838	0.078808	1.61054	1.62953	0.270441	342.829	0.574928	0.68829
	Yuchenɡ	0.4235	0.0704225	8642.65	36337	0.390899	0.602038	2.27269	3.09335	15.8326	40.69	49.8476	3.06322	0.0217839	1.58329	0.999017	0.256828	324.188	0.552991	0.664557
	Xiayi	0.4271	0.0225225	8709.93	36483	0.419642	0.63703	2.39068	2.05762	14.2584	48.28	48.7843	0.813957	0.0788619	2.05298	0.99766	0.220922	295.481	0.533542	0.685483
	Yonɡchenɡ	0.5131	0.0126796	12069.4	50798	0.441558	0.760533	2.07474	5.25729	20.0065	60.36	54.0777	1.36713	0.0721594	1.65956	0.882696	0.31662	302.926	0.517023	0.845037
	Lianɡyuan	0.5822	0.223881	7993	33672	0.486073	0.691208	2.46033	3.09465	17.0367	62.2845	81.0226	2.84277	0.179745	1.93282	0.821837	0.487153	25.877	0.899491	0.576763
	Suiyanɡ	0.5274	0.416667	7312.99	34036	0.52132	0.795685	2.43631	3.7182	16.2707	43.5063	39.0327	3.2758	0.18387	1.77738	1.19041	0.317823	360.893	0.426148	0.560354
Xinyang	Luoshan	0.4453	0.027881	7819.63	47280	0.407281	0.696653	2.0261	2.85735	14.8225	55.86	48.6218	1.01137	0.29216	1.59843	0.783934	0.113067	134.063	1.29089	0.501673
	ɡuanɡshan	0.4207	0.0162162	6522.37	39672	0.436002	0.63191	1.96692	2.77389	13.1943	57.49	49.1326	0.898794	0.0786039	1.35846	0.80914	0.128447	209.633	1.42417	0.527136
	Xin	0.5175	0.0106308	9670.75	58728	0.412959	0.736318	1.97443	2.78448	12.5134	39.22	44.4923	1.43081	0.318277	1.94162	0.931398	0.105573	79.3743	1.53299	0.577177
	Shanɡchenɡ	0.402	0.00939261	8553.33	52116	0.377872	0.688511	2.04257	2.88057	12.9507	61.11	54.2745	0.880145	0.131194	1.5304	1.20495	0.113056	48.8566	1.44667	0.422218
	Gushi	0.4474	0.00784519	6572.46	39936	0.481625	0.654877	1.87398	2.64281	15.0171	76.04	59.6476	1.07068	0.190974	1.40192	1.04875	0.141042	513.737	0.713645	0.616058
	Huangchuan	0.5674	0.0130095	7917.55	47913	0.433654	0.566358	1.85701	2.61889	16.0831	46.16	44.4183	1.54054	0.12475	1.50228	1.25284	0.187737	255.047	1.25448	0.591767
	Huaibin	0.4267	0.00812128	4539.27	41424	0.406674	0.607585	2.11845	2.98758	14.8357	34.21	27.9042	0.918253	0.165071	1.50989	0.987437	0.189023	184.844	1.17703	0.741277
	Xi	0.3752	0.01875	6384.73	38459	0.44326	0.601725	2.14652	3.02717	14.8515	50.14	51.2305	0.665391	0.145471	1.81824	0.786967	0.141139	261.623	1.17971	0.706234
	Shihe	0.696	0.202703	8446.21	51140	0.59031	0.729851	1.8249	2.5736	16.0568	56.9447	67.1083	1.69583	0.354102	2.24452	0.6525	0.218122	61.1972	1.65241	0.515684
	Pinɡqiao	0.6502	0.192308	7413.63	45766	0.450817	0.719267	2.04932	2.89009	17.0045	83.9276	94.0882	1.37658	0.363017	1.56969	0.786223	0.209725	199.283	1.21808	0.738742
Zhoukou	Fuɡou	0.4027	0.0204638	8030.98	40278	0.362149	0.643229	2.24119	3.06448	13.3311	61.1	57.0957	0.855715	0.182972	1.45225	1.12891	0.203904	247.692	0.606213	0.714699
	Xihua	0.397	0.0583658	7715.72	38714	0.37076	0.669381	2.21556	3.02943	13.6008	50.19	48.2744	0.809002	0.144036	1.11	1.14341	0.237504	267.209	0.629421	0.743757
	Shanɡshui	0.3988	0.09375	6174.94	31716	0.393504	0.628839	2.21352	3.02664	13.902	47.92	45.568	0.859679	0.0862785	2.50544	1.08481	0.24	242.287	0.74181	0.69871
	Shenqiu	0.4081	0.0279851	6955.7	35456	0.425988	0.612461	2.21715	3.0316	12.7031	53.08	46.9166	0.873151	0.0755895	2.01198	0.768489	0.315305	214.704	0.677139	0.680512
	Danchenɡ	0.3582	0.0297619	6611.57	33661	0.375044	0.630934	2.1552	2.94689	16.1958	56.91	60.414	0.716368	0.0692062	1.4746	0.938235	0.227893	238.741	0.624386	0.701038
	Huaiyanɡ	0.3323	0.0625	5308.02	27399	0.373871	0.585206	2.31139	3.16046	14.8493	73.6171	56.7815	0.880985	0.11109	1.80129	0.99654	0.211513	380.762	0.738449	0.650229
	Taikanɡ	0.406	0.0181818	6478.21	34134	0.422	0.558627	2.05521	2.81017	16.1612	73.48	41.7827	0.762515	0.0309176	1.62366	0.431884	0.217271	270.912	0.76398	0.620697
	Luyi	0.3846	0.014881	8572.74	44143	0.431389	0.591547	1.95353	2.67114	14.1753	59.34	35.6455	1.32961	0.0280408	1.63139	0.711735	0.339879	32.4728	0.627996	0.657275
	Xianɡchenɡ	0.5072	0.0410959	7775	39750	0.437953	0.718354	2.06373	2.82182	14.8843	37.9	59.3656	6.63157	0.121927	1.77313	0.987552	0.353499	199.398	0.634797	0.798171
	Chuanhui	0.7489	0.245902	7995.55	41714	0.555411	0.830189	1.79246	2.4509	14.2048	71.2456	80.1548	1.10655	0.103147	1.36007	1.15748	1.0845	153.463	0.270696	0.922432
Zhumadian	Xipinɡ	0.4178	0.0247525	11670.5	38469	0.527384	0.805855	1.89807	3.44293	12.8444	71.72	68.0884	0.940457	0.135857	1.54829	0.826215	0.232473	278.031	0.639984	0.50752
	Shanɡcai	0.3456	0.0291262	6240.29	27245	0.409354	0.523752	2.15242	3.15177	15.7447	53.99	45.271	0.593199	0.0847775	2.34879	0.748927	0.178145	235.748	0.938022	0.503967
	Pinɡyu	0.4277	0.01868	7334.04	36808	0.408796	0.541085	2.12795	4.4248	18.6644	92.44	72.2306	0.839486	0.247801	2.26472	0.808838	0.206864	259.006	0.796166	0.457925
	Zhenɡyanɡ	0.3709	0.0194049	7841.09	40838	0.406976	0.505495	1.93573	3.01825	16.1813	64.8	54.72	0.729387	0.184117	1.77163	0.870466	0.134997	354.167	1.13576	0.499095
	Queshan	0.4047	0.0549451	9805.53	48631	0.376809	0.577039	2.12887	2.03002	13.4842	67.68	60.4865	0.947974	0.109901	2.24371	0.901236	0.119276	279.289	1.10931	0.505221
	Biyanɡ	0.4551	0.0157563	6502.42	46030	0.398827	0.762976	2.12487	3.22643	16.0602	62.95	66.7482	0.981014	0.0215054	2.16795	1.01055	0.13448	200.415	0.988585	0.502377
	Runan	0.3675	0.0273723	8696.58	40120	0.365178	0.445255	1.89657	3.14015	14.4737	47.4	55.111	0.762306	0.112268	1.56251	0.974145	0.169255	257.879	0.7731	0.485085
	Suipinɡ	0.4408	0.0949367	9278.54	53933	0.348798	0.550898	2.03518	3.09755	14.8456	68.31	68.1777	0.91015	0.0963371	1.87971	0.965008	0.219963	337.662	0.873684	0.504275
	Xincai	0.3382	0.0128535	6535.88	33349	0.387942	0.725439	1.93538	2.87069	16.7259	52.5	52.4156	0.672843	0.228781	1.73137	0.973136	0.190933	265.194	0.779483	0.811111
	Yichenɡ	0.7355	0.205479	6382.87	51931	0.501303	0.697749	2.43911	4.71005	15.8494	52.7748	27.7577	3.68174	0.453621	2.1573	0.761408	0.438963	177.981	0.718275	0.494246
	Jiyuan	0.6747	0	6532.88	96674	0.358064	0.862838	1.71538	1.04762	17.1443	45.75	80.1096	5.01996	0.28	1.33492	1.05406	0.370279	180.161	0.707482	0.419324
